# Supplementary material for: A metabolically stable apelin-17 analog decreases AVP-induced antidiuresis and improves hyponatremia
Source: Nat Commun. 2021 Jan 12;12:305. doi: 10.1038/s41467-020-20560-y (PMC7804859; doi:10.1038/s41467-020-20560-y)
Supplement: Supplementary file 3 — Source Data [file 41467_2020_20560_MOESM3_ESM.zip]

Archive with 15 entries (14 files):
- All_figures_data/
- All_figures_data/Figure4_data.xlsx
- All_figures_data/FigureS7_data.xlsx
- All_figures_data/Figure2_data.xlsx
- __MACOSX/All_figures_data/._Figure2_data.xlsx
- All_figures_data/FigureS1_data.xlsx
- All_figures_data/Figure5_data.xlsx
- __MACOSX/All_figures_data/._Figure5_data.xlsx
- All_figures_data/FigureS6_data.xlsx
- __MACOSX/All_figures_data/._FigureS6_data.xlsx
- All_figures_data/Figure6_data.xlsx
- All_figures_data/FigureS5_data.xlsx
- All_figures_data/FigureS3_data.xlsx
- All_figures_data/FigureS4_data.xlsx
- All_figures_data/FigureS2_data.xlsx
