# Supplementary material for: A metabolically stable apelin-17 analog decreases AVP-induced antidiuresis and improves hyponatremia
Source: Nat Commun. 2021 Jan 12;12:305. doi: 10.1038/s41467-020-20560-y (PMC7804859; doi:10.1038/s41467-020-20560-y)
Supplement: Supplementary file 3 — Source Data [file 41467_2020_20560_MOESM3_ESM.zip › All_figures_data/Figure4_data.xlsx]

## Sheet: 4A
compound	dose	B/B0 x 100
LIT01-196	3.01995e-07	4
LIT01-196	3.01995e-07	5
pE13F	1e-07	4
pE13F	1e-07	4
pE13F	1e-07	4
pE13F	1e-07	4
pE13F	1e-07	5
pE13F	1e-07	3
pE13F	1e-07	4
pE13F	1e-07	5
pE13F	1e-07	5
pE13F	1e-07	5
pE13F	1e-07	4
pE13F	1e-07	4
pE13F	1e-07	4
pE13F	1e-07	3
pE13F	1e-07	5
pE13F	1e-07	5
LIT01-196	1e-07	4
LIT01-196	1e-07	7
LIT01-196	1e-07	7
LIT01-196	1e-07	6
LIT01-196	1e-07	8
LIT01-196	1e-07	4
LIT01-196	1e-07	13
LIT01-196	1e-07	5
LIT01-196	1e-07	5
LIT01-196	1e-07	4
LIT01-196	1e-07	6
LIT01-196	1e-07	8
LIT01-196	1e-07	8
LIT01-196	1e-07	9
LIT01-196	1e-07	7
K17F	1e-07	2
K17F	1e-07	1
K17F	1e-07	4
K17F	1e-07	2
K17F	1e-07	3
K17F	1e-07	1
K17F	1e-07	1
K17F	1e-07	3
K17F	1e-07	3
K17F	1e-07	3
K17F	1e-07	2
K17F	1e-07	2
K17F	1e-07	3
LIT01-196	3.01995e-08	8
LIT01-196	3.01995e-08	9
LIT01-196	3.01995e-08	9
LIT01-196	3.01995e-08	10
LIT01-196	3.01995e-08	13
pE13F	1e-08	15
pE13F	1e-08	15
pE13F	1e-08	17
pE13F	1e-08	17
pE13F	1e-08	12
pE13F	1e-08	14
pE13F	1e-08	12
pE13F	1e-08	11
pE13F	1e-08	15
pE13F	1e-08	17
pE13F	1e-08	15
pE13F	1e-08	16
pE13F	1e-08	17
pE13F	1e-08	15
pE13F	1e-08	18
pE13F	1e-08	18
LIT01-196	1e-08	10
LIT01-196	1e-08	21
LIT01-196	1e-08	16
LIT01-196	1e-08	19
LIT01-196	1e-08	19
LIT01-196	1e-08	22
LIT01-196	1e-08	24
LIT01-196	1e-08	13
LIT01-196	1e-08	13
LIT01-196	1e-08	12
LIT01-196	1e-08	16
LIT01-196	1e-08	25
LIT01-196	1e-08	21
LIT01-196	1e-08	21
LIT01-196	1e-08	20
LIT01-196	1e-08	21
K17F	1e-08	6
K17F	1e-08	7
K17F	1e-08	12
K17F	1e-08	11
K17F	1e-08	12
K17F	1e-08	8
K17F	1e-08	7
K17F	1e-08	10
K17F	1e-08	11
K17F	1e-08	9
K17F	1e-08	8
K17F	1e-08	11
K17F	1e-08	16
pE13F	3e-09	23
pE13F	3e-09	28
pE13F	3e-09	25
pE13F	3e-09	26
pE13F	3e-09	23
pE13F	3e-09	24
pE13F	3e-09	19
pE13F	3e-09	22
pE13F	3e-09	24
pE13F	3e-09	25
pE13F	3e-09	25
pE13F	3e-09	25
pE13F	3e-09	26
pE13F	3e-09	27
pE13F	3e-09	28
pE13F	3e-09	28
pE13F	3e-09	30
LIT01-196	3e-09	10
LIT01-196	3e-09	18
LIT01-196	3e-09	28
LIT01-196	3e-09	30
LIT01-196	3e-09	28
LIT01-196	3e-09	26
LIT01-196	3e-09	27
LIT01-196	3e-09	26
LIT01-196	3e-09	19
LIT01-196	3e-09	20
LIT01-196	3e-09	25
LIT01-196	3e-09	26
LIT01-196	3e-09	26
LIT01-196	3e-09	29
LIT01-196	3e-09	28
LIT01-196	3e-09	28
LIT01-196	3e-09	31
K17F	3e-09	12
K17F	3e-09	13
K17F	3e-09	18
K17F	3e-09	20
K17F	3e-09	20
K17F	3e-09	15
K17F	3e-09	16
K17F	3e-09	17
K17F	3e-09	18
K17F	3e-09	20
K17F	3e-09	19
K17F	3e-09	15
K17F	3e-09	20
K17F	3e-09	21
pE13F	1e-09	37
pE13F	1e-09	36
pE13F	1e-09	39
pE13F	1e-09	40
pE13F	1e-09	39
pE13F	1e-09	38
pE13F	1e-09	33
pE13F	1e-09	31
pE13F	1e-09	34
pE13F	1e-09	35
pE13F	1e-09	36
pE13F	1e-09	37
pE13F	1e-09	38
pE13F	1e-09	38
pE13F	1e-09	40
pE13F	1e-09	42
pE13F	1e-09	40
LIT01-196	1e-09	18
LIT01-196	1e-09	31
LIT01-196	1e-09	41
LIT01-196	1e-09	42
LIT01-196	1e-09	39
LIT01-196	1e-09	42
LIT01-196	1e-09	44
LIT01-196	1e-09	46
LIT01-196	1e-09	30
LIT01-196	1e-09	28
LIT01-196	1e-09	44
LIT01-196	1e-09	44
LIT01-196	1e-09	41
LIT01-196	1e-09	45
LIT01-196	1e-09	44
LIT01-196	1e-09	42
LIT01-196	1e-09	42
K17F	1e-09	21
K17F	1e-09	21
K17F	1e-09	26
K17F	1e-09	26
K17F	1e-09	29
K17F	1e-09	27
K17F	1e-09	26
K17F	1e-09	27
K17F	1e-09	29
K17F	1e-09	29
K17F	1e-09	22
K17F	1e-09	25
K17F	1e-09	29
K17F	1e-09	30
LIT01-196	6e-10	33
LIT01-196	6e-10	59
LIT01-196	6e-10	57
LIT01-196	6e-10	48
LIT01-196	6e-10	50
pE13F	3e-10	51
pE13F	3e-10	50
pE13F	3e-10	54
pE13F	3e-10	56
pE13F	3e-10	60
pE13F	3e-10	57
pE13F	3e-10	51
pE13F	3e-10	48
pE13F	3e-10	45
pE13F	3e-10	47
pE13F	3e-10	50
pE13F	3e-10	49
pE13F	3e-10	50
pE13F	3e-10	50
pE13F	3e-10	50
pE13F	3e-10	55
pE13F	3e-10	54
LIT01-196	3e-10	68
LIT01-196	3e-10	70
LIT01-196	3e-10	71
LIT01-196	3e-10	73
LIT01-196	3e-10	70
LIT01-196	3e-10	77
LIT01-196	3e-10	74
LIT01-196	3e-10	59
LIT01-196	3e-10	52
LIT01-196	3e-10	75
LIT01-196	3e-10	72
LIT01-196	3e-10	76
LIT01-196	3e-10	81
LIT01-196	3e-10	79
LIT01-196	3e-10	68
LIT01-196	3e-10	67
K17F	3e-10	35
K17F	3e-10	32
K17F	3e-10	39
K17F	3e-10	35
K17F	3e-10	37
K17F	3e-10	36
K17F	3e-10	37
K17F	3e-10	37
K17F	3e-10	41
K17F	3e-10	41
K17F	3e-10	34
K17F	3e-10	37
K17F	3e-10	43
K17F	3e-10	44
LIT01-196	2e-10	70
LIT01-196	2e-10	89
LIT01-196	2e-10	92
pE13F	1e-10	71
pE13F	1e-10	71
pE13F	1e-10	76
pE13F	1e-10	78
pE13F	1e-10	84
pE13F	1e-10	82
pE13F	1e-10	73
pE13F	1e-10	75
pE13F	1e-10	73
pE13F	1e-10	68
pE13F	1e-10	71
pE13F	1e-10	68
pE13F	1e-10	65
pE13F	1e-10	69
pE13F	1e-10	69
pE13F	1e-10	74
pE13F	1e-10	77
LIT01-196	1e-10	94
LIT01-196	1e-10	98
LIT01-196	1e-10	94
LIT01-196	1e-10	95
LIT01-196	1e-10	96
LIT01-196	1e-10	95
LIT01-196	1e-10	98
LIT01-196	1e-10	84
LIT01-196	1e-10	88
LIT01-196	1e-10	92
LIT01-196	1e-10	94
LIT01-196	1e-10	98
LIT01-196	1e-10	101
LIT01-196	1e-10	101
LIT01-196	1e-10	92
LIT01-196	1e-10	99
K17F	1e-10	56
K17F	1e-10	68
K17F	1e-10	50
K17F	1e-10	49
K17F	1e-10	45
K17F	1e-10	50
K17F	1e-10	51
K17F	1e-10	49
K17F	1e-10	58
K17F	1e-10	57
K17F	1e-10	49
K17F	1e-10	48
K17F	1e-10	62
K17F	1e-10	60
pE13F	6.0256e-11	87
pE13F	6.0256e-11	90
K17F	6.0256e-11	73
K17F	6.0256e-11	76
pE13F	2.99999e-11	93
pE13F	2.99999e-11	101
pE13F	2.99999e-11	107
pE13F	2.99999e-11	108
pE13F	2.99999e-11	103
pE13F	2.99999e-11	98
pE13F	2.99999e-11	98
pE13F	2.99999e-11	94
pE13F	2.99999e-11	97
pE13F	2.99999e-11	96
pE13F	2.99999e-11	88
pE13F	2.99999e-11	94
pE13F	2.99999e-11	96
pE13F	2.99999e-11	99
pE13F	2.99999e-11	94
LIT01-196	2.99999e-11	99
LIT01-196	2.99999e-11	102
LIT01-196	2.99999e-11	97
LIT01-196	2.99999e-11	104
LIT01-196	2.99999e-11	110
LIT01-196	2.99999e-11	104
K17F	2.99999e-11	82
K17F	2.99999e-11	83
K17F	2.99999e-11	78
K17F	2.99999e-11	74
K17F	2.99999e-11	78
K17F	2.99999e-11	80
K17F	2.99999e-11	81
K17F	2.99999e-11	82
K17F	2.99999e-11	88
K17F	2.99999e-11	87
K17F	2.99999e-11	84
K17F	2.99999e-11	84
pE13F	1e-11	104
pE13F	1e-11	104
pE13F	1e-11	108
pE13F	1e-11	110
pE13F	1e-11	99
pE13F	1e-11	99
pE13F	1e-11	101
pE13F	1e-11	99
pE13F	1e-11	103
pE13F	1e-11	105
pE13F	1e-11	96
pE13F	1e-11	95
pE13F	1e-11	102
pE13F	1e-11	102
pE13F	1e-11	99
pE13F	1e-11	100
pE13F	1e-11	106
LIT01-196	1e-11	100
LIT01-196	1e-11	106
LIT01-196	1e-11	102
LIT01-196	1e-11	101
LIT01-196	1e-11	105
LIT01-196	1e-11	100
LIT01-196	1e-11	100
LIT01-196	1e-11	105
LIT01-196	1e-11	101
LIT01-196	1e-11	98
LIT01-196	1e-11	102
LIT01-196	1e-11	97
LIT01-196	1e-11	99
LIT01-196	1e-11	104
LIT01-196	1e-11	103
K17F	1e-11	98
K17F	1e-11	100
K17F	1e-11	95
K17F	1e-11	96
K17F	1e-11	93
K17F	1e-11	100
K17F	1e-11	100
K17F	1e-11	97
K17F	1e-11	97
K17F	1e-11	101
K17F	1e-11	104
K17F	1e-11	101
K17F	1e-11	99
K17F	1e-11	98
pE13F	1e-12	98
pE13F	1e-12	97
LIT01-196	1e-12	98
LIT01-196	1e-12	100
LIT01-196	1e-12	98
LIT01-196	1e-12	100
LIT01-196	1e-12	100
LIT01-196	1e-12	91
LIT01-196	1e-12	91
LIT01-196	1e-12	108
LIT01-196	1e-12	100
K17F	1e-12	102
K17F	1e-12	97
K17F	1e-12	93
K17F	1e-12	97
K17F	1e-12	97

## Sheet: 4B
Compound	Animal	Time (min)	Apelin
K17F 250 nmol/kg IV	1	0.5	80.8735
K17F 250 nmol/kg IV	2	0.5	97.5548
K17F 250 nmol/kg IV	3	0.5	77.813
K17F 250 nmol/kg IV	4	0.5	80.0084
K17F 250 nmol/kg IV	5	0.5	79.8346
K17F 250 nmol/kg IV	6	0.5	86.1396
K17F 250 nmol/kg IV	1	1	40.1023
K17F 250 nmol/kg IV	2	1	58.8218
K17F 250 nmol/kg IV	3	1	16.7049
K17F 250 nmol/kg IV	4	1	28.0491
K17F 250 nmol/kg IV	5	1	35.3002
K17F 250 nmol/kg IV	6	1	25.3382
K17F 250 nmol/kg IV	1	1.5	30.0984
K17F 250 nmol/kg IV	2	1.5	31.3614
K17F 250 nmol/kg IV	3	1.5	13.3768
K17F 250 nmol/kg IV	4	1.5	14.154
K17F 250 nmol/kg IV	5	1.5	13.5632
K17F 250 nmol/kg IV	6	1.5	14.9422
K17F 250 nmol/kg IV	1	2	20.9532
K17F 250 nmol/kg IV	2	2	21.7008
K17F 250 nmol/kg IV	3	2	17.6989
K17F 250 nmol/kg IV	4	2	4.4564
K17F 250 nmol/kg IV	5	2	5.57425
K17F 250 nmol/kg IV	6	2	8.03152
K17F 250 nmol/kg IV	1	4	4.87996
K17F 250 nmol/kg IV	2	4	5.45094
K17F 250 nmol/kg IV	3	4	3.39811
K17F 250 nmol/kg IV	4	4	4.61936
K17F 250 nmol/kg IV	5	4	1.61803
K17F 250 nmol/kg IV	6	4	2.18958
K17F 250 nmol/kg IV	1	0	0.566129
K17F 250 nmol/kg IV	2	0	0.316405

## Sheet: 4C
Compound	Animal	Dose	Time (min)	Apelin
LIT01-196 15 nmol/kg IV	1	15	5	3.53497
LIT01-196 15 nmol/kg IV	3	15	5	7.0448
LIT01-196 15 nmol/kg IV	1	15	7.5	6.12689
LIT01-196 15 nmol/kg IV	2	15	7.5	4.75011
LIT01-196 15 nmol/kg IV	3	15	7.5	3.78253
LIT01-196 15 nmol/kg IV	1	15	10	3.31952
LIT01-196 15 nmol/kg IV	2	15	10	4.26376
LIT01-196 15 nmol/kg IV	1	15	15	3.56016
LIT01-196 15 nmol/kg IV	2	15	15	2.87573
LIT01-196 15 nmol/kg IV	3	15	15	2.20717
LIT01-196 15 nmol/kg IV	1	15	30	0.950932
LIT01-196 15 nmol/kg IV	2	15	30	4.07828
LIT01-196 15 nmol/kg IV	3	15	30	2.16206
LIT01-196 15 nmol/kg IV	1	15	60	1.21224
LIT01-196 15 nmol/kg IV	3	15	60	1.2225

## Sheet: 4D
Compound	Animal	Dose	Time (min)	Apelin
LIT01-196 900 nmol/kg SC	1	3	0	0.71579
LIT01-196 900 nmol/kg SC	2	3	0	0.611982
LIT01-196 900 nmol/kg SC	3	3	0	0.552997
LIT01-196 900 nmol/kg SC	4	3	0	0.523854
LIT01-196 900 nmol/kg SC	5	3	0	0.945295
LIT01-196 900 nmol/kg SC	6	3	0	0.475014
LIT01-196 900 nmol/kg SC	1	3	60	3.58001
LIT01-196 900 nmol/kg SC	3	3	60	3.99943
LIT01-196 900 nmol/kg SC	1	3	120	2.00185
LIT01-196 900 nmol/kg SC	2	3	120	1.91944
LIT01-196 900 nmol/kg SC	3	3	120	1.94874
LIT01-196 900 nmol/kg SC	1	3	180	1.64031
LIT01-196 900 nmol/kg SC	2	3	180	1.20743
LIT01-196 900 nmol/kg SC	3	3	180	1.01314
LIT01-196 900 nmol/kg SC	4	3	180	1.3823
LIT01-196 900 nmol/kg SC	5	3	180	1.30792
LIT01-196 900 nmol/kg SC	1	3	270	1.1931
LIT01-196 900 nmol/kg SC	2	3	270	0.889886
LIT01-196 900 nmol/kg SC	3	3	270	1.06578
LIT01-196 900 nmol/kg SC	1	3	360	1.02883
LIT01-196 900 nmol/kg SC	2	3	360	0.909126
LIT01-196 900 nmol/kg SC	3	3	360	0.778922
LIT01-196 900 nmol/kg SC	1	3	1440	0.474193
LIT01-196 900 nmol/kg SC	2	3	1440	0.51514
LIT01-196 900 nmol/kg SC	3	3	1440	0.646895

## Sheet: 4E
Compound	Animal	temps.min	Time (min)	Apelin
LIT01-196 300 nmol/kg IV	1	5	0	774.627
LIT01-196 300 nmol/kg IV	2	5	0	804.594
LIT01-196 300 nmol/kg IV	3	5	0	622.343
LIT01-196 300 nmol/kg IV	1	15	0	548.524
LIT01-196 300 nmol/kg IV	2	15	0	627.056
LIT01-196 300 nmol/kg IV	3	15	0	820.177
LIT01-196 300 nmol/kg IV	1	28	0	371.965
LIT01-196 300 nmol/kg IV	2	28	0	266.538
LIT01-196 300 nmol/kg IV	3	28	0	138.326
LIT01-196 300 nmol/kg IV	1	60	0	64.4359
LIT01-196 300 nmol/kg IV	2	60	0	230.369
LIT01-196 300 nmol/kg IV	3	60	0	324.336

## Sheet: 4F
Treatment	variable	value
Saline	Plasma apelin	0.473
Saline	Plasma apelin	0.446
Saline	Plasma apelin	0.205
Saline	Plasma apelin	0.33
Saline	Plasma apelin	0.329
LIT01-196 900 nmol/kg SC	Plasma apelin	1.926
LIT01-196 900 nmol/kg SC	Plasma apelin	0.963
LIT01-196 900 nmol/kg SC	Plasma apelin	1.31
LIT01-196 900 nmol/kg SC	Plasma apelin	1.49529
LIT01-196 900 nmol/kg SC	Plasma apelin	0.66

## Sheet: 4G
Treatment	variable	value
Saline	Brain apelin	0.758
Saline	Brain apelin	1.196
Saline	Brain apelin	1.306
Saline	Brain apelin	1.677
Saline	Brain apelin	1.303
LIT01-196 900 nmol/kg SC	Brain apelin	1.024
LIT01-196 900 nmol/kg SC	Brain apelin	1.473
LIT01-196 900 nmol/kg SC	Brain apelin	1.581
LIT01-196 900 nmol/kg SC	Brain apelin	0.931
LIT01-196 900 nmol/kg SC	Brain apelin	1.563

## Sheet: 4H
Traitement	variable	value	time
LIT01-196 900 nmol/kg SC	Urine output (3 hours)	0.198229	H03
LIT01-196 900 nmol/kg SC	Urine output (3 hours)	0.0788644	H03
LIT01-196 900 nmol/kg SC	Urine output (3 hours)	0.241676	H03
LIT01-196 900 nmol/kg SC	Urine output (3 hours)	0.680272	H03
LIT01-196 900 nmol/kg SC	Urine output (3 hours)	0.081367	H03
LIT01-196 900 nmol/kg SC	Urine output (3 hours)	0.116294	H03
LIT01-196 900 nmol/kg SC	Urine output (6 hours)	1.27273	H06
LIT01-196 900 nmol/kg SC	Urine output (6 hours)	0.509091	H06
LIT01-196 900 nmol/kg SC	Urine output (6 hours)	0.037037	H06
LIT01-196 900 nmol/kg SC	Urine output (6 hours)	2.23827	H06
LIT01-196 900 nmol/kg SC	Urine output (6 hours)	0.32967	H06
LIT01-196 900 nmol/kg SC	Urine output (6 hours)	0.927419	H06
LIT01-196 900 nmol/kg SC	Urine output (6 hours)	0.894309	H06
LIT01-196 900 nmol/kg SC	Urine output (6 hours)	2.15768	H06
LIT01-196 900 nmol/kg SC	Urine output (6 hours)	0.27668	H06
LIT01-196 900 nmol/kg SC	Urine output (6 hours)	0.743802	H06
LIT01-196 900 nmol/kg SC	Urine output (6 hours)	0.161943	H06
LIT01-196 900 nmol/kg SC	Urine output (6 hours)	0.524017	H06
LIT01-196 900 nmol/kg SC	Urine output (6 hours)	0.588235	H06
LIT01-196 900 nmol/kg SC	Urine output (6 hours)	0	H06
LIT01-196 900 nmol/kg SC	Urine output (6 hours)	0.285714	H06
LIT01-196 900 nmol/kg SC	Urine output (6 hours)	1.66512	H06
LIT01-196 900 nmol/kg SC	Urine output (6 hours)	2.16877	H06
LIT01-196 900 nmol/kg SC	Urine output (6 hours)	0.644468	H06
LIT01-196 900 nmol/kg SC	Urine output (6 hours)	2.41875	H06
LIT01-196 900 nmol/kg SC	Urine output (6 hours)	0.203417	H06
LIT01-196 900 nmol/kg SC	Urine output (6 hours)	0.116294	H06
LIT01-196 900 nmol/kg SC	Urine output (24 hours)	5.78182	H24
LIT01-196 900 nmol/kg SC	Urine output (24 hours)	2.87273	H24
LIT01-196 900 nmol/kg SC	Urine output (24 hours)	2.48148	H24
LIT01-196 900 nmol/kg SC	Urine output (24 hours)	7.68953	H24
LIT01-196 900 nmol/kg SC	Urine output (24 hours)	8.27839	H24
LIT01-196 900 nmol/kg SC	Urine output (24 hours)	4.59677	H24
LIT01-196 900 nmol/kg SC	Urine output (24 hours)	5.52846	H24
LIT01-196 900 nmol/kg SC	Urine output (24 hours)	12.9046	H24
LIT01-196 900 nmol/kg SC	Urine output (24 hours)	9.68379	H24
LIT01-196 900 nmol/kg SC	Urine output (24 hours)	10.9091	H24
LIT01-196 900 nmol/kg SC	Urine output (24 hours)	8.25911	H24
LIT01-196 900 nmol/kg SC	Urine output (24 hours)	7.86026	H24
LIT01-196 900 nmol/kg SC	Urine output (24 hours)	8.31373	H24
LIT01-196 900 nmol/kg SC	Urine output (24 hours)	5	H24
LIT01-196 900 nmol/kg SC	Urine output (24 hours)	5.87755	H24
LIT01-196 900 nmol/kg SC	Urine output (24 hours)	9.03925	H24
LIT01-196 900 nmol/kg SC	Urine output (24 hours)	12.6972	H24
LIT01-196 900 nmol/kg SC	Urine output (24 hours)	10.3921	H24
LIT01-196 900 nmol/kg SC	Urine output (24 hours)	10.2797	H24
LIT01-196 900 nmol/kg SC	Urine output (24 hours)	9.39788	H24
LIT01-196 900 nmol/kg SC	Urine output (24 hours)	5.85347	H24
LIT01-196 900 nmol/kg SC	Urine output (24 hours)	4.34831	H24
LIT01-196 900 nmol/kg SC	Urine output (24 hours)	6.93427	H24
NaCl.0.SC	Urine output (3 hours)	0.372856	H03
NaCl.0.SC	Urine output (3 hours)	0.313275	H03
NaCl.0.SC	Urine output (3 hours)	0	H03
NaCl.0.SC	Urine output (3 hours)	1.00546	H03
NaCl.0.SC	Urine output (3 hours)	0.894188	H03
NaCl.0.SC	Urine output (3 hours)	0.552758	H03
NaCl.0.SC	Urine output (6 hours)	0.987654	H06
NaCl.0.SC	Urine output (6 hours)	0.25	H06
NaCl.0.SC	Urine output (6 hours)	1.44	H06
NaCl.0.SC	Urine output (6 hours)	0.36	H06
NaCl.0.SC	Urine output (6 hours)	0.538462	H06
NaCl.0.SC	Urine output (6 hours)	0.714286	H06
NaCl.0.SC	Urine output (6 hours)	0.477816	H06
NaCl.0.SC	Urine output (6 hours)	0.313725	H06
NaCl.0.SC	Urine output (6 hours)	0.357143	H06
NaCl.0.SC	Urine output (6 hours)	0.531915	H06
NaCl.0.SC	Urine output (6 hours)	0.633855	H06
NaCl.0.SC	Urine output (6 hours)	1.84049	H06
NaCl.0.SC	Urine output (6 hours)	0.556449	H06
NaCl.0.SC	Urine output (6 hours)	1.26614	H06
NaCl.0.SC	Urine output (6 hours)	1.11773	H06
NaCl.0.SC	Urine output (6 hours)	1.28977	H06
NaCl.0.SC	Urine output (24 hours)	3.16872	H24
NaCl.0.SC	Urine output (24 hours)	2.08333	H24
NaCl.0.SC	Urine output (24 hours)	3.68	H24
NaCl.0.SC	Urine output (24 hours)	1.52	H24
NaCl.0.SC	Urine output (24 hours)	1.88462	H24
NaCl.0.SC	Urine output (24 hours)	3.08271	H24
NaCl.0.SC	Urine output (24 hours)	1.22867	H24
NaCl.0.SC	Urine output (24 hours)	1.4902	H24
NaCl.0.SC	Urine output (24 hours)	2.82143	H24
NaCl.0.SC	Urine output (24 hours)	2.97872	H24
NaCl.0.SC	Urine output (24 hours)	2.79642	H24
NaCl.0.SC	Urine output (24 hours)	6.93121	H24
NaCl.0.SC	Urine output (24 hours)	2.85644	H24
NaCl.0.SC	Urine output (24 hours)	6.55412	H24
NaCl.0.SC	Urine output (24 hours)	7.8614	H24
NaCl.0.SC	Urine output (24 hours)	4.45891	H24
NaCl.0.SC	Urine output (24 hours)	5.15575	H24
NaCl.0.SC	Urine output (24 hours)	4.81627	H24
NaCl.0.SC	Urine output (24 hours)	3.39225	H24
NaCl.0.SC	Urine output (24 hours)	7.46547	H24
NaCl.0.SC	Urine output (24 hours)	5.35262	H24
NaCl.0.SC	Urine output (24 hours)	4.66912	H24
NaCl.0.SC	Urine output (24 hours)	7.53399	H24
NaCl.0.SC	Urine output (24 hours)	4.88736	H24
NaCl.0.SC	Urine output (24 hours)	5.70108	H24
NaCl.0.SC	Urine output (24 hours)	3.97399	H24
NaCl.0.SC	Urine output (24 hours)	4.91118	H24
NaCl.0.SC	Urine output (24 hours)	4.38536	H24
NaCl.0.SC	Urine output (24 hours)	5.51264	H24
Tolvaptan 900 nmol/kg SC	Urine output (3 hours)	4.97162	H03
Tolvaptan 900 nmol/kg SC	Urine output (3 hours)	3.10129	H03
Tolvaptan 900 nmol/kg SC	Urine output (3 hours)	2.58561	H03
Tolvaptan 900 nmol/kg SC	Urine output (3 hours)	3.42155	H03
Tolvaptan 900 nmol/kg SC	Urine output (3 hours)	3.76839	H03
Tolvaptan 900 nmol/kg SC	Urine output (6 hours)	5.51646	H06
Tolvaptan 900 nmol/kg SC	Urine output (6 hours)	3.43121	H06
Tolvaptan 900 nmol/kg SC	Urine output (6 hours)	2.68904	H06
Tolvaptan 900 nmol/kg SC	Urine output (6 hours)	4.28524	H06
Tolvaptan 900 nmol/kg SC	Urine output (6 hours)	4.27085	H06
Tolvaptan 900 nmol/kg SC	Urine output (24 hours)	2.19048	H24
Tolvaptan 900 nmol/kg SC	Urine output (24 hours)	6.71429	H24
Tolvaptan 900 nmol/kg SC	Urine output (24 hours)	11.4474	H24
Tolvaptan 900 nmol/kg SC	Urine output (24 hours)	7.1	H24
Tolvaptan 900 nmol/kg SC	Urine output (24 hours)	5.39604	H24
Tolvaptan 900 nmol/kg SC	Urine output (24 hours)	11.5789	H24
Tolvaptan 900 nmol/kg SC	Urine output (24 hours)	10.411	H24
Tolvaptan 900 nmol/kg SC	Urine output (24 hours)	9.70488	H24
Tolvaptan 900 nmol/kg SC	Urine output (24 hours)	7.02738	H24
Tolvaptan 900 nmol/kg SC	Urine output (24 hours)	8.20501	H24
Tolvaptan 900 nmol/kg SC	Urine output (24 hours)	1.62773	H24
Tolvaptan 900 nmol/kg SC	Urine output (24 hours)	8.79292	H24

## Sheet: 4I
Traitement	variable	value	time
LIT01-196 900 nmol/kg SC	Urine osmolality (3 hours)	1384	H03
LIT01-196 900 nmol/kg SC	Urine osmolality (3 hours)	748	H03
LIT01-196 900 nmol/kg SC	Urine osmolality (3 hours)	940	H03
LIT01-196 900 nmol/kg SC	Urine osmolality (3 hours)	740	H03
LIT01-196 900 nmol/kg SC	Urine osmolality (3 hours)	756	H03
LIT01-196 900 nmol/kg SC	Urine osmolality (3 hours)	732	H03
LIT01-196 900 nmol/kg SC	Urine osmolality (6 hours)	680	H06
LIT01-196 900 nmol/kg SC	Urine osmolality (6 hours)	356	H06
LIT01-196 900 nmol/kg SC	Urine osmolality (6 hours)	1028	H06
LIT01-196 900 nmol/kg SC	Urine osmolality (6 hours)	440	H06
LIT01-196 900 nmol/kg SC	Urine osmolality (6 hours)	1112	H06
LIT01-196 900 nmol/kg SC	Urine osmolality (6 hours)	752	H06
LIT01-196 900 nmol/kg SC	Urine osmolality (24 hours)	1095	H24
LIT01-196 900 nmol/kg SC	Urine osmolality (24 hours)	2308	H24
LIT01-196 900 nmol/kg SC	Urine osmolality (24 hours)	2437	H24
LIT01-196 900 nmol/kg SC	Urine osmolality (24 hours)	1605	H24
LIT01-196 900 nmol/kg SC	Urine osmolality (24 hours)	969	H24
LIT01-196 900 nmol/kg SC	Urine osmolality (24 hours)	1304	H24
LIT01-196 900 nmol/kg SC	Urine osmolality (24 hours)	1184	H24
LIT01-196 900 nmol/kg SC	Urine osmolality (24 hours)	540	H24
LIT01-196 900 nmol/kg SC	Urine osmolality (24 hours)	808	H24
LIT01-196 900 nmol/kg SC	Urine osmolality (24 hours)	632	H24
LIT01-196 900 nmol/kg SC	Urine osmolality (24 hours)	904	H24
LIT01-196 900 nmol/kg SC	Urine osmolality (24 hours)	808	H24
LIT01-196 900 nmol/kg SC	Urine osmolality (24 hours)	972	H24
LIT01-196 900 nmol/kg SC	Urine osmolality (24 hours)	1020	H24
LIT01-196 900 nmol/kg SC	Urine osmolality (24 hours)	1112	H24
LIT01-196 900 nmol/kg SC	Urine osmolality (24 hours)	960	H24
LIT01-196 900 nmol/kg SC	Urine osmolality (24 hours)	572	H24
LIT01-196 900 nmol/kg SC	Urine osmolality (24 hours)	760	H24
LIT01-196 900 nmol/kg SC	Urine osmolality (24 hours)	772	H24
LIT01-196 900 nmol/kg SC	Urine osmolality (24 hours)	928	H24
LIT01-196 900 nmol/kg SC	Urine osmolality (24 hours)	708	H24
LIT01-196 900 nmol/kg SC	Urine osmolality (24 hours)	1220	H24
LIT01-196 900 nmol/kg SC	Urine osmolality (24 hours)	1508	H24
Saline	Urine osmolality (3 hours)	2076	H03
Saline	Urine osmolality (3 hours)	1180	H03
Saline	Urine osmolality (3 hours)	832	H03
Saline	Urine osmolality (3 hours)	852	H03
Saline	Urine osmolality (3 hours)	1484	H03
Saline	Urine osmolality (6 hours)	2368	H06
Saline	Urine osmolality (6 hours)	844	H06
Saline	Urine osmolality (6 hours)	1352	H06
Saline	Urine osmolality (6 hours)	848	H06
Saline	Urine osmolality (6 hours)	1068	H06
Saline	Urine osmolality (6 hours)	1076	H06
Saline	Urine osmolality (24 hours)	2072	H24
Saline	Urine osmolality (24 hours)	2258	H24
Saline	Urine osmolality (24 hours)	1927	H24
Saline	Urine osmolality (24 hours)	3183	H24
Saline	Urine osmolality (24 hours)	2672	H24
Saline	Urine osmolality (24 hours)	2110	H24
Saline	Urine osmolality (24 hours)	3528	H24
Saline	Urine osmolality (24 hours)	3798	H24
Saline	Urine osmolality (24 hours)	2072	H24
Saline	Urine osmolality (24 hours)	2049	H24
Saline	Urine osmolality (24 hours)	2660	H24
Saline	Urine osmolality (24 hours)	1220	H24
Saline	Urine osmolality (24 hours)	2288	H24
Saline	Urine osmolality (24 hours)	1364	H24
Saline	Urine osmolality (24 hours)	1344	H24
Saline	Urine osmolality (24 hours)	2232	H24
Saline	Urine osmolality (24 hours)	1752	H24
Saline	Urine osmolality (24 hours)	1812	H24
Saline	Urine osmolality (24 hours)	2328	H24
Saline	Urine osmolality (24 hours)	1436	H24
Saline	Urine osmolality (24 hours)	1964	H24
Saline	Urine osmolality (24 hours)	2268	H24
Saline	Urine osmolality (24 hours)	1760	H24
Saline	Urine osmolality (24 hours)	2560	H24
Saline	Urine osmolality (24 hours)	2124	H24
Saline	Urine osmolality (24 hours)	3024	H24
Saline	Urine osmolality (24 hours)	2416	H24
Saline	Urine osmolality (24 hours)	2816	H24
Saline	Urine osmolality (24 hours)	2524	H24
Tolvaptan.0.4.SC	Urine osmolality (3 hours)	400	H03
Tolvaptan.0.4.SC	Urine osmolality (3 hours)	540	H03
Tolvaptan.0.4.SC	Urine osmolality (3 hours)	520	H03
Tolvaptan.0.4.SC	Urine osmolality (3 hours)	404	H03
Tolvaptan.0.4.SC	Urine osmolality (3 hours)	412	H03
Tolvaptan.0.4.SC	Urine osmolality (6 hours)	484	H06
Tolvaptan.0.4.SC	Urine osmolality (6 hours)	656	H06
Tolvaptan.0.4.SC	Urine osmolality (6 hours)	532	H06
Tolvaptan.0.4.SC	Urine osmolality (6 hours)	492	H06
Tolvaptan.0.4.SC	Urine osmolality (6 hours)	496	H06
Tolvaptan.0.4.SC	Urine osmolality (24 hours)	772	H24
Tolvaptan.0.4.SC	Urine osmolality (24 hours)	1396	H24
Tolvaptan.0.4.SC	Urine osmolality (24 hours)	1244	H24
Tolvaptan.0.4.SC	Urine osmolality (24 hours)	1552	H24
Tolvaptan.0.4.SC	Urine osmolality (24 hours)	1324	H24
Tolvaptan.0.4.SC	Urine osmolality (24 hours)	1300	H24
Tolvaptan.0.4.SC	Urine osmolality (24 hours)	1592	H24
Tolvaptan.0.4.SC	Urine osmolality (24 hours)	1040	H24
Tolvaptan.0.4.SC	Urine osmolality (24 hours)	1416	H24
Tolvaptan.0.4.SC	Urine osmolality (24 hours)	1184	H24
Tolvaptan.0.4.SC	Urine osmolality (24 hours)	2300	H24
Tolvaptan.0.4.SC	Urine osmolality (24 hours)	1048	H24

## Sheet: 4J
Traitement	variable	value
LIT01-196 900 nmol/kg SC	Water intake	10.8364
LIT01-196 900 nmol/kg SC	Water intake	10.9818
LIT01-196 900 nmol/kg SC	Water intake	10.1852
LIT01-196 900 nmol/kg SC	Water intake	9.8917
LIT01-196 900 nmol/kg SC	Water intake	12.5275
LIT01-196 900 nmol/kg SC	Water intake	14.3548
LIT01-196 900 nmol/kg SC	Water intake	11.1789
LIT01-196 900 nmol/kg SC	Water intake	18.3817
LIT01-196 900 nmol/kg SC	Water intake	14.9802
LIT01-196 900 nmol/kg SC	Water intake	28.595
LIT01-196 900 nmol/kg SC	Water intake	14.8988
LIT01-196 900 nmol/kg SC	Water intake	14.2795
LIT01-196 900 nmol/kg SC	Water intake	13.6471
LIT01-196 900 nmol/kg SC	Water intake	10.7025
LIT01-196 900 nmol/kg SC	Water intake	14.0816
LIT01-196 900 nmol/kg SC	Water intake	13.7175
LIT01-196 900 nmol/kg SC	Water intake	18.7303
LIT01-196 900 nmol/kg SC	Water intake	14.2186
LIT01-196 900 nmol/kg SC	Water intake	17.5737
LIT01-196 900 nmol/kg SC	Water intake	14.3206
LIT01-196 900 nmol/kg SC	Water intake	11.8232
LIT01-196 900 nmol/kg SC	Water intake	12.9111
LIT01-196 900 nmol/kg SC	Water intake	14.4774
Saline	Water intake	11.1934
Saline	Water intake	12.7917
Saline	Water intake	11
Saline	Water intake	9.04
Saline	Water intake	10.0769
Saline	Water intake	10.3008
Saline	Water intake	8.3959
Saline	Water intake	11.098
Saline	Water intake	9.35714
Saline	Water intake	10.8511
Saline	Water intake	11.7823
Saline	Water intake	17.5042
Saline	Water intake	9.27414
Saline	Water intake	15.5288
Saline	Water intake	19.1505
Saline	Water intake	14.0032
Saline	Water intake	13.9098
Saline	Water intake	10.9971
Saline	Water intake	9.18871
Saline	Water intake	14.707
Saline	Water intake	13.2731
Saline	Water intake	14.2647
Saline	Water intake	15.362
Saline	Water intake	16.113
Saline	Water intake	16.2558
Saline	Water intake	11.7413
Saline	Water intake	14.3156
Saline	Water intake	11.2569
Saline	Water intake	14.4663
Tolvaptan.0.4.SC	Water intake	16.3333
Tolvaptan.0.4.SC	Water intake	17
Tolvaptan.0.4.SC	Water intake	23.9474
Tolvaptan.0.4.SC	Water intake	22.15
Tolvaptan.0.4.SC	Water intake	16.6832
Tolvaptan.0.4.SC	Water intake	18.9952
Tolvaptan.0.4.SC	Water intake	18.0822
Tolvaptan.0.4.SC	Water intake	20.2951
Tolvaptan.0.4.SC	Water intake	15.7044
Tolvaptan.0.4.SC	Water intake	21.9605
Tolvaptan.0.4.SC	Water intake	18.3701
Tolvaptan.0.4.SC	Water intake	17.6576

[truncated: 3 more sheets: 4K, 4L, 4M]
