# Supplementary material for: A metabolically stable apelin-17 analog decreases AVP-induced antidiuresis and improves hyponatremia
Source: Nat Commun. 2021 Jan 12;12:305. doi: 10.1038/s41467-020-20560-y (PMC7804859; doi:10.1038/s41467-020-20560-y)
Supplement: Supplementary file 3 — Source Data [file 41467_2020_20560_MOESM3_ESM.zip › All_figures_data/FigureS7_data.xlsx]

## Sheet: S7A
Treatment	variable	Day	value
AVP 30 ng/h - Saline	Food intake	0	0.816256
AVP 30 ng/h - Saline	Food intake	0	1.81624
AVP 30 ng/h - LIT01-196 900 nmol/kg SC	Food intake	0	4.34694
AVP 30 ng/h - Saline	Food intake	0	2.09821
AVP 30 ng/h - LIT01-196 900 nmol/kg SC	Food intake	0	0.651163
AVP 30 ng/h - LIT01-196 900 nmol/kg SC	Food intake	0	1.54167
AVP 30 ng/h - Saline	Food intake	0	1.50685
AVP 30 ng/h - Saline	Food intake	0	3.65385
AVP 30 ng/h - LIT01-196 900 nmol/kg SC	Food intake	0	4.09326
AVP 30 ng/h - LIT01-196 900 nmol/kg SC	Food intake	0	9.22619
AVP 30 ng/h - LIT01-196 900 nmol/kg SC	Food intake	0	3.75
AVP 30 ng/h - Saline	Food intake	0	3.25
AVP 30 ng/h - Saline	Food intake	0	1.27854
AVP 30 ng/h - Saline	Food intake	0	4.09091
AVP 30 ng/h - LIT01-196 900 nmol/kg SC	Food intake	0	1.26761
AVP 30 ng/h - LIT01-196 900 nmol/kg SC	Food intake	0	2.67206
AVP 30 ng/h - LIT01-196 900 nmol/kg SC	Food intake	0	1.96682
No AVP - Saline	Food intake	0	10.5042
No AVP - Saline	Food intake	0	10.8554
No AVP - Saline	Food intake	0	10.012
No AVP - Saline	Food intake	0	11.3482
No AVP - Saline	Food intake	0	10.8932
No AVP - Saline	Food intake	0	10.1543
No AVP - Saline	Food intake	0	9.61538
AVP 30 ng/h - Saline	Food intake	0	1.60428
AVP 30 ng/h - Saline	Food intake	0	1.29842
AVP 30 ng/h - Saline	Food intake	0	1.30605
AVP 30 ng/h - Saline	Food intake	0	4.0497
AVP 30 ng/h - Saline	Food intake	0	0.781969
AVP 30 ng/h - Tolvaptan 900 nmol/kg	Food intake	0	1.26123
AVP 30 ng/h - Tolvaptan 900 nmol/kg	Food intake	0	5.24292
AVP 30 ng/h - Tolvaptan 900 nmol/kg	Food intake	0	2.33298
AVP 30 ng/h - Tolvaptan 900 nmol/kg	Food intake	0	1.37907
AVP 30 ng/h - Tolvaptan 900 nmol/kg	Food intake	0	0.862366
AVP 30 ng/h - Tolvaptan 900 nmol/kg	Food intake	0	1.61533
AVP 30 ng/h - Tolvaptan 900 nmol/kg	Food intake	0	1.23922
AVP 30 ng/h - Tolvaptan 900 nmol/kg	Food intake	0	3.07107
AVP 30 ng/h - Tolvaptan 900 nmol/kg	Food intake	0	4.09399
AVP 30 ng/h - Tolvaptan 900 nmol/kg	Food intake	0	1.68113
AVP 30 ng/h - Tolvaptan 900 nmol/kg	Food intake	0	1.46983
AVP 30 ng/h - Tolvaptan 900 nmol/kg	Food intake	0	1.61026
AVP 30 ng/h - Saline	Food intake	1	0.891502
AVP 30 ng/h - Saline	Food intake	1	0.9447
AVP 30 ng/h - LIT01-196 900 nmol/kg SC	Food intake	1	0.682819
AVP 30 ng/h - Saline	Food intake	1	5.07009
AVP 30 ng/h - LIT01-196 900 nmol/kg SC	Food intake	1	1.3587
AVP 30 ng/h - LIT01-196 900 nmol/kg SC	Food intake	1	0.895522
AVP 30 ng/h - Saline	Food intake	1	1.33005
AVP 30 ng/h - Saline	Food intake	1	3.64103
AVP 30 ng/h - LIT01-196 900 nmol/kg SC	Food intake	1	1.81034
AVP 30 ng/h - LIT01-196 900 nmol/kg SC	Food intake	1	4.05286
AVP 30 ng/h - LIT01-196 900 nmol/kg SC	Food intake	1	12.8866
AVP 30 ng/h - Saline	Food intake	1	1.26697
AVP 30 ng/h - Saline	Food intake	1	1.49254
AVP 30 ng/h - Saline	Food intake	1	1.54639
AVP 30 ng/h - LIT01-196 900 nmol/kg SC	Food intake	1	1.63158
AVP 30 ng/h - LIT01-196 900 nmol/kg SC	Food intake	1	0.657277
AVP 30 ng/h - LIT01-196 900 nmol/kg SC	Food intake	1	1.66667
No AVP - Saline	Food intake	1	10.7759
No AVP - Saline	Food intake	1	10.7805
No AVP - Saline	Food intake	1	10.0563
No AVP - Saline	Food intake	1	11.6117
No AVP - Saline	Food intake	1	11.1607
No AVP - Saline	Food intake	1	10.4603
No AVP - Saline	Food intake	1	9.86193
AVP 30 ng/h - Saline	Food intake	1	1.54856
AVP 30 ng/h - Saline	Food intake	1	1.84851
AVP 30 ng/h - Saline	Food intake	1	1.2114
AVP 30 ng/h - Saline	Food intake	1	1.42429
AVP 30 ng/h - Saline	Food intake	1	0.905433
AVP 30 ng/h - Tolvaptan 900 nmol/kg	Food intake	1	1.38302
AVP 30 ng/h - Tolvaptan 900 nmol/kg	Food intake	1	6.52896
AVP 30 ng/h - Tolvaptan 900 nmol/kg	Food intake	1	8.88968
AVP 30 ng/h - Tolvaptan 900 nmol/kg	Food intake	1	9.68885
AVP 30 ng/h - Tolvaptan 900 nmol/kg	Food intake	1	6.86843
AVP 30 ng/h - Tolvaptan 900 nmol/kg	Food intake	1	9.34791
AVP 30 ng/h - Tolvaptan 900 nmol/kg	Food intake	1	9.12807
AVP 30 ng/h - Tolvaptan 900 nmol/kg	Food intake	1	1.25642
AVP 30 ng/h - Tolvaptan 900 nmol/kg	Food intake	1	9.5543
AVP 30 ng/h - Tolvaptan 900 nmol/kg	Food intake	1	3.39096
AVP 30 ng/h - Tolvaptan 900 nmol/kg	Food intake	1	9.28793
AVP 30 ng/h - Tolvaptan 900 nmol/kg	Food intake	1	6.30577
AVP 30 ng/h - Saline	Food intake	2	0.798991
AVP 30 ng/h - Saline	Food intake	2	0.902439
AVP 30 ng/h - LIT01-196 900 nmol/kg SC	Food intake	2	4.64789
AVP 30 ng/h - Saline	Food intake	2	12.3267
AVP 30 ng/h - LIT01-196 900 nmol/kg SC	Food intake	2	12.9722
AVP 30 ng/h - LIT01-196 900 nmol/kg SC	Food intake	2	12.0531
AVP 30 ng/h - Saline	Food intake	2	1.71951
AVP 30 ng/h - Saline	Food intake	2	7.567
AVP 30 ng/h - LIT01-196 900 nmol/kg SC	Food intake	2	15.7928
AVP 30 ng/h - LIT01-196 900 nmol/kg SC	Food intake	2	11.6768
AVP 30 ng/h - LIT01-196 900 nmol/kg SC	Food intake	2	14.1084
AVP 30 ng/h - Saline	Food intake	2	1.02564
AVP 30 ng/h - Saline	Food intake	2	1.10811
AVP 30 ng/h - Saline	Food intake	2	13.2181
AVP 30 ng/h - LIT01-196 900 nmol/kg SC	Food intake	2	10.9653
AVP 30 ng/h - LIT01-196 900 nmol/kg SC	Food intake	2	11.4583
AVP 30 ng/h - LIT01-196 900 nmol/kg SC	Food intake	2	9.21569
No AVP - Saline	Food intake	2	10.917
No AVP - Saline	Food intake	2	11.6822
No AVP - Saline	Food intake	2	11.1359
No AVP - Saline	Food intake	2	11.854
No AVP - Saline	Food intake	2	11.3327
No AVP - Saline	Food intake	2	10.7112
No AVP - Saline	Food intake	2	10.101
AVP 30 ng/h - Saline	Food intake	2	1.59604
AVP 30 ng/h - Saline	Food intake	2	1.3198
AVP 30 ng/h - Saline	Food intake	2	1.88436
AVP 30 ng/h - Saline	Food intake	2	1.39254
AVP 30 ng/h - Saline	Food intake	2	0.882029
AVP 30 ng/h - Tolvaptan 900 nmol/kg	Food intake	2	9.61538
AVP 30 ng/h - Tolvaptan 900 nmol/kg	Food intake	2	10.1626
AVP 30 ng/h - Tolvaptan 900 nmol/kg	Food intake	2	9.80701
AVP 30 ng/h - Tolvaptan 900 nmol/kg	Food intake	2	10.6746
AVP 30 ng/h - Tolvaptan 900 nmol/kg	Food intake	2	9.94036
AVP 30 ng/h - Tolvaptan 900 nmol/kg	Food intake	2	10.2754
AVP 30 ng/h - Tolvaptan 900 nmol/kg	Food intake	2	13.1878
AVP 30 ng/h - Tolvaptan 900 nmol/kg	Food intake	2	11.6485
AVP 30 ng/h - Tolvaptan 900 nmol/kg	Food intake	2	13.75
AVP 30 ng/h - Tolvaptan 900 nmol/kg	Food intake	2	18.1951
AVP 30 ng/h - Tolvaptan 900 nmol/kg	Food intake	2	11.2414
AVP 30 ng/h - Tolvaptan 900 nmol/kg	Food intake	2	9.97514

## Sheet: S7B
Treatment	variable	Day	value
AVP 30 ng/h - Saline	Sodium intake	0	0.285689
AVP 30 ng/h - Saline	Sodium intake	0	0.635684
AVP 30 ng/h - LIT01-196 900 nmol/kg SC	Sodium intake	0	1.52143
AVP 30 ng/h - Saline	Sodium intake	0	0.734375
AVP 30 ng/h - LIT01-196 900 nmol/kg SC	Sodium intake	0	0.227907
AVP 30 ng/h - LIT01-196 900 nmol/kg SC	Sodium intake	0	0.539583
AVP 30 ng/h - Saline	Sodium intake	0	0.527397
AVP 30 ng/h - Saline	Sodium intake	0	1.27885
AVP 30 ng/h - LIT01-196 900 nmol/kg SC	Sodium intake	0	1.43264
AVP 30 ng/h - LIT01-196 900 nmol/kg SC	Sodium intake	0	3.22917
AVP 30 ng/h - LIT01-196 900 nmol/kg SC	Sodium intake	0	1.3125
AVP 30 ng/h - Saline	Sodium intake	0	1.1375
AVP 30 ng/h - Saline	Sodium intake	0	0.447489
AVP 30 ng/h - Saline	Sodium intake	0	1.43182
AVP 30 ng/h - LIT01-196 900 nmol/kg SC	Sodium intake	0	0.443662
AVP 30 ng/h - LIT01-196 900 nmol/kg SC	Sodium intake	0	0.935223
AVP 30 ng/h - LIT01-196 900 nmol/kg SC	Sodium intake	0	0.688389
No AVP - Saline	Sodium intake	0	3.67647
No AVP - Saline	Sodium intake	0	3.79939
No AVP - Saline	Sodium intake	0	3.50421
No AVP - Saline	Sodium intake	0	3.97186
No AVP - Saline	Sodium intake	0	3.81264
No AVP - Saline	Sodium intake	0	3.55402
No AVP - Saline	Sodium intake	0	3.36538
AVP 30 ng/h - Saline	Sodium intake	0	0.561497
AVP 30 ng/h - Saline	Sodium intake	0	0.454449
AVP 30 ng/h - Saline	Sodium intake	0	0.457118
AVP 30 ng/h - Saline	Sodium intake	0	1.4174
AVP 30 ng/h - Saline	Sodium intake	0	0.273689
AVP 30 ng/h - Tolvaptan 900 nmol/kg	Sodium intake	0	0.441431
AVP 30 ng/h - Tolvaptan 900 nmol/kg	Sodium intake	0	1.83502
AVP 30 ng/h - Tolvaptan 900 nmol/kg	Sodium intake	0	0.816543
AVP 30 ng/h - Tolvaptan 900 nmol/kg	Sodium intake	0	0.482673
AVP 30 ng/h - Tolvaptan 900 nmol/kg	Sodium intake	0	0.301828
AVP 30 ng/h - Tolvaptan 900 nmol/kg	Sodium intake	0	0.565364
AVP 30 ng/h - Tolvaptan 900 nmol/kg	Sodium intake	0	0.433728
AVP 30 ng/h - Tolvaptan 900 nmol/kg	Sodium intake	0	1.07487
AVP 30 ng/h - Tolvaptan 900 nmol/kg	Sodium intake	0	1.4329
AVP 30 ng/h - Tolvaptan 900 nmol/kg	Sodium intake	0	0.588395
AVP 30 ng/h - Tolvaptan 900 nmol/kg	Sodium intake	0	0.51444
AVP 30 ng/h - Tolvaptan 900 nmol/kg	Sodium intake	0	0.563592
AVP 30 ng/h - Saline	Sodium intake	1	0.285689
AVP 30 ng/h - Saline	Sodium intake	1	0.306624
AVP 30 ng/h - LIT01-196 900 nmol/kg SC	Sodium intake	1	0.221429
AVP 30 ng/h - Saline	Sodium intake	1	1.69531
AVP 30 ng/h - LIT01-196 900 nmol/kg SC	Sodium intake	1	0.406977
AVP 30 ng/h - LIT01-196 900 nmol/kg SC	Sodium intake	1	0.2625
AVP 30 ng/h - Saline	Sodium intake	1	0.431507
AVP 30 ng/h - Saline	Sodium intake	1	1.19471
AVP 30 ng/h - LIT01-196 900 nmol/kg SC	Sodium intake	1	0.571244
AVP 30 ng/h - LIT01-196 900 nmol/kg SC	Sodium intake	1	1.27778
AVP 30 ng/h - LIT01-196 900 nmol/kg SC	Sodium intake	1	4.20673
AVP 30 ng/h - Saline	Sodium intake	1	0.408333
AVP 30 ng/h - Saline	Sodium intake	1	0.479452
AVP 30 ng/h - Saline	Sodium intake	1	0.477273
AVP 30 ng/h - LIT01-196 900 nmol/kg SC	Sodium intake	1	0.50939
AVP 30 ng/h - LIT01-196 900 nmol/kg SC	Sodium intake	1	0.198381
AVP 30 ng/h - LIT01-196 900 nmol/kg SC	Sodium intake	1	0.5391
No AVP - Saline	Sodium intake	1	3.67647
No AVP - Saline	Sodium intake	1	3.79939
No AVP - Saline	Sodium intake	1	3.50421
No AVP - Saline	Sodium intake	1	3.97186
No AVP - Saline	Sodium intake	1	3.81264
No AVP - Saline	Sodium intake	1	3.55402
No AVP - Saline	Sodium intake	1	3.36538
AVP 30 ng/h - Saline	Sodium intake	1	0.501945
AVP 30 ng/h - Saline	Sodium intake	1	0.610898
AVP 30 ng/h - Saline	Sodium intake	1	0.38855
AVP 30 ng/h - Saline	Sodium intake	1	0.459043
AVP 30 ng/h - Saline	Sodium intake	1	0.289788
AVP 30 ng/h - Tolvaptan 900 nmol/kg	Sodium intake	1	0.435384
AVP 30 ng/h - Tolvaptan 900 nmol/kg	Sodium intake	1	2.16533
AVP 30 ng/h - Tolvaptan 900 nmol/kg	Sodium intake	1	3.08059
AVP 30 ng/h - Tolvaptan 900 nmol/kg	Sodium intake	1	3.04455
AVP 30 ng/h - Tolvaptan 900 nmol/kg	Sodium intake	1	2.28786
AVP 30 ng/h - Tolvaptan 900 nmol/kg	Sodium intake	1	3.26071
AVP 30 ng/h - Tolvaptan 900 nmol/kg	Sodium intake	1	3.15867
AVP 30 ng/h - Tolvaptan 900 nmol/kg	Sodium intake	1	0.390863
AVP 30 ng/h - Tolvaptan 900 nmol/kg	Sodium intake	1	3.16255
AVP 30 ng/h - Tolvaptan 900 nmol/kg	Sodium intake	1	0.968004
AVP 30 ng/h - Tolvaptan 900 nmol/kg	Sodium intake	1	3.2491
AVP 30 ng/h - Tolvaptan 900 nmol/kg	Sodium intake	1	2.02511
AVP 30 ng/h - Saline	Sodium intake	2	0.230983
AVP 30 ng/h - Saline	Sodium intake	2	0.276709
AVP 30 ng/h - LIT01-196 900 nmol/kg SC	Sodium intake	2	1.41429
AVP 30 ng/h - Saline	Sodium intake	2	3.89062
AVP 30 ng/h - LIT01-196 900 nmol/kg SC	Sodium intake	2	3.80116
AVP 30 ng/h - LIT01-196 900 nmol/kg SC	Sodium intake	2	3.63854
AVP 30 ng/h - Saline	Sodium intake	2	0.511416
AVP 30 ng/h - Saline	Sodium intake	2	2.42308
AVP 30 ng/h - LIT01-196 900 nmol/kg SC	Sodium intake	2	4.53368
AVP 30 ng/h - LIT01-196 900 nmol/kg SC	Sodium intake	2	3.47222
AVP 30 ng/h - LIT01-196 900 nmol/kg SC	Sodium intake	2	4.20673
AVP 30 ng/h - Saline	Sodium intake	2	0.291667
AVP 30 ng/h - Saline	Sodium intake	2	0.327626
AVP 30 ng/h - Saline	Sodium intake	2	3.95341
AVP 30 ng/h - LIT01-196 900 nmol/kg SC	Sodium intake	2	3.63967
AVP 30 ng/h - LIT01-196 900 nmol/kg SC	Sodium intake	2	3.50709
AVP 30 ng/h - LIT01-196 900 nmol/kg SC	Sodium intake	2	3.11848
No AVP - Saline	Sodium intake	2	3.67647
No AVP - Saline	Sodium intake	2	3.79939
No AVP - Saline	Sodium intake	2	3.50421
No AVP - Saline	Sodium intake	2	3.97186
No AVP - Saline	Sodium intake	2	3.81264
No AVP - Saline	Sodium intake	2	3.55402
No AVP - Saline	Sodium intake	2	3.36538
AVP 30 ng/h - Saline	Sodium intake	2	0.493437
AVP 30 ng/h - Saline	Sodium intake	2	0.387399
AVP 30 ng/h - Saline	Sodium intake	2	0.55616
AVP 30 ng/h - Saline	Sodium intake	2	0.426829
AVP 30 ng/h - Saline	Sodium intake	2	0.25759
AVP 30 ng/h - Tolvaptan 900 nmol/kg	Sodium intake	2	3.0235
AVP 30 ng/h - Tolvaptan 900 nmol/kg	Sodium intake	2	3.05837
AVP 30 ng/h - Tolvaptan 900 nmol/kg	Sodium intake	2	3.08059
AVP 30 ng/h - Tolvaptan 900 nmol/kg	Sodium intake	2	3.09406
AVP 30 ng/h - Tolvaptan 900 nmol/kg	Sodium intake	2	3.01828
AVP 30 ng/h - Tolvaptan 900 nmol/kg	Sodium intake	2	3.287
AVP 30 ng/h - Tolvaptan 900 nmol/kg	Sodium intake	2	4.15814
AVP 30 ng/h - Tolvaptan 900 nmol/kg	Sodium intake	2	3.61548
AVP 30 ng/h - Tolvaptan 900 nmol/kg	Sodium intake	2	4.19695
AVP 30 ng/h - Tolvaptan 900 nmol/kg	Sodium intake	2	4.74512
AVP 30 ng/h - Tolvaptan 900 nmol/kg	Sodium intake	2	3.54693
AVP 30 ng/h - Tolvaptan 900 nmol/kg	Sodium intake	2	3.06632

## Sheet: S7C
Treatment	variable	Day	value
AVP 30 ng/h - Saline	Weight change from baseline	0	0
AVP 30 ng/h - Saline	Weight change from baseline	0	0
AVP 30 ng/h - LIT01-196 900 nmol/kg SC	Weight change from baseline	0	0
AVP 30 ng/h - Saline	Weight change from baseline	0	0
AVP 30 ng/h - LIT01-196 900 nmol/kg SC	Weight change from baseline	0	0
AVP 30 ng/h - LIT01-196 900 nmol/kg SC	Weight change from baseline	0	0
AVP 30 ng/h - Saline	Weight change from baseline	0	0
AVP 30 ng/h - Saline	Weight change from baseline	0	0
AVP 30 ng/h - LIT01-196 900 nmol/kg SC	Weight change from baseline	0	0
AVP 30 ng/h - LIT01-196 900 nmol/kg SC	Weight change from baseline	0	0
AVP 30 ng/h - LIT01-196 900 nmol/kg SC	Weight change from baseline	0	0
AVP 30 ng/h - Saline	Weight change from baseline	0	0
AVP 30 ng/h - Saline	Weight change from baseline	0	0
AVP 30 ng/h - Saline	Weight change from baseline	0	0
AVP 30 ng/h - LIT01-196 900 nmol/kg SC	Weight change from baseline	0	0
AVP 30 ng/h - LIT01-196 900 nmol/kg SC	Weight change from baseline	0	0
AVP 30 ng/h - LIT01-196 900 nmol/kg SC	Weight change from baseline	0	0
No AVP - Saline	Weight change from baseline	0	0
No AVP - Saline	Weight change from baseline	0	0
No AVP - Saline	Weight change from baseline	0	0
No AVP - Saline	Weight change from baseline	0	0
No AVP - Saline	Weight change from baseline	0	0
No AVP - Saline	Weight change from baseline	0	0
No AVP - Saline	Weight change from baseline	0	0
AVP 30 ng/h - Saline	Weight change from baseline	0	0
AVP 30 ng/h - Saline	Weight change from baseline	0	0
AVP 30 ng/h - Saline	Weight change from baseline	0	0
AVP 30 ng/h - Saline	Weight change from baseline	0	0
AVP 30 ng/h - Saline	Weight change from baseline	0	0
AVP 30 ng/h - Tolvaptan 900 nmol/kg	Weight change from baseline	0	0
AVP 30 ng/h - Tolvaptan 900 nmol/kg	Weight change from baseline	0	0
AVP 30 ng/h - Tolvaptan 900 nmol/kg	Weight change from baseline	0	0
AVP 30 ng/h - Tolvaptan 900 nmol/kg	Weight change from baseline	0	0
AVP 30 ng/h - Tolvaptan 900 nmol/kg	Weight change from baseline	0	0
AVP 30 ng/h - Tolvaptan 900 nmol/kg	Weight change from baseline	0	0
AVP 30 ng/h - Tolvaptan 900 nmol/kg	Weight change from baseline	0	0
AVP 30 ng/h - Tolvaptan 900 nmol/kg	Weight change from baseline	0	0
AVP 30 ng/h - Tolvaptan 900 nmol/kg	Weight change from baseline	0	0
AVP 30 ng/h - Tolvaptan 900 nmol/kg	Weight change from baseline	0	0
AVP 30 ng/h - Tolvaptan 900 nmol/kg	Weight change from baseline	0	0
AVP 30 ng/h - Tolvaptan 900 nmol/kg	Weight change from baseline	0	0
AVP 30 ng/h - Saline	Weight change from baseline	1	-8.44043
AVP 30 ng/h - Saline	Weight change from baseline	1	-7.26496
AVP 30 ng/h - LIT01-196 900 nmol/kg SC	Weight change from baseline	1	-7.34694
AVP 30 ng/h - Saline	Weight change from baseline	1	-4.46429
AVP 30 ng/h - LIT01-196 900 nmol/kg SC	Weight change from baseline	1	-14.4186
AVP 30 ng/h - LIT01-196 900 nmol/kg SC	Weight change from baseline	1	-16.25
AVP 30 ng/h - Saline	Weight change from baseline	1	-7.30594
AVP 30 ng/h - Saline	Weight change from baseline	1	-6.25
AVP 30 ng/h - LIT01-196 900 nmol/kg SC	Weight change from baseline	1	-9.84456
AVP 30 ng/h - LIT01-196 900 nmol/kg SC	Weight change from baseline	1	-9.92063
AVP 30 ng/h - LIT01-196 900 nmol/kg SC	Weight change from baseline	1	-6.73077
AVP 30 ng/h - Saline	Weight change from baseline	1	-7.91667
AVP 30 ng/h - Saline	Weight change from baseline	1	-8.21918
AVP 30 ng/h - Saline	Weight change from baseline	1	-11.8182
AVP 30 ng/h - LIT01-196 900 nmol/kg SC	Weight change from baseline	1	-10.7981
AVP 30 ng/h - LIT01-196 900 nmol/kg SC	Weight change from baseline	1	-13.7652
AVP 30 ng/h - LIT01-196 900 nmol/kg SC	Weight change from baseline	1	-7.58294
No AVP - Saline	Weight change from baseline	1	-2.52101
No AVP - Saline	Weight change from baseline	1	0.694746
No AVP - Saline	Weight change from baseline	1	-0.440529
No AVP - Saline	Weight change from baseline	1	-2.26963
No AVP - Saline	Weight change from baseline	1	-2.39651
No AVP - Saline	Weight change from baseline	1	-2.92445
No AVP - Saline	Weight change from baseline	1	-2.5
AVP 30 ng/h - Saline	Weight change from baseline	1	-7.3894
AVP 30 ng/h - Saline	Weight change from baseline	1	-5.57684
AVP 30 ng/h - Saline	Weight change from baseline	1	-8.35873
AVP 30 ng/h - Saline	Weight change from baseline	1	-7.91532
AVP 30 ng/h - Saline	Weight change from baseline	1	-8.55566
AVP 30 ng/h - Tolvaptan 900 nmol/kg	Weight change from baseline	1	-10.0553
AVP 30 ng/h - Tolvaptan 900 nmol/kg	Weight change from baseline	1	-5.24292
AVP 30 ng/h - Tolvaptan 900 nmol/kg	Weight change from baseline	1	-0.989749
AVP 30 ng/h - Tolvaptan 900 nmol/kg	Weight change from baseline	1	-10.2192
AVP 30 ng/h - Tolvaptan 900 nmol/kg	Weight change from baseline	1	-4.82925
AVP 30 ng/h - Tolvaptan 900 nmol/kg	Weight change from baseline	1	-0.338092
AVP 30 ng/h - Tolvaptan 900 nmol/kg	Weight change from baseline	1	-1.13147
AVP 30 ng/h - Tolvaptan 900 nmol/kg	Weight change from baseline	1	-11.1168
AVP 30 ng/h - Tolvaptan 900 nmol/kg	Weight change from baseline	1	-5.42636
AVP 30 ng/h - Tolvaptan 900 nmol/kg	Weight change from baseline	1	-18.4382
AVP 30 ng/h - Tolvaptan 900 nmol/kg	Weight change from baseline	1	-0.051573
AVP 30 ng/h - Tolvaptan 900 nmol/kg	Weight change from baseline	1	-8.24236
AVP 30 ng/h - Saline	Weight change from baseline	2	-17.4019
AVP 30 ng/h - Saline	Weight change from baseline	2	-12.3932
AVP 30 ng/h - LIT01-196 900 nmol/kg SC	Weight change from baseline	2	-13.0612
AVP 30 ng/h - Saline	Weight change from baseline	2	-9.82143
AVP 30 ng/h - LIT01-196 900 nmol/kg SC	Weight change from baseline	2	-16.2791
AVP 30 ng/h - LIT01-196 900 nmol/kg SC	Weight change from baseline	2	-13.75
AVP 30 ng/h - Saline	Weight change from baseline	2	-15.0228
AVP 30 ng/h - Saline	Weight change from baseline	2	-8.50962
AVP 30 ng/h - LIT01-196 900 nmol/kg SC	Weight change from baseline	2	-17.9793
AVP 30 ng/h - LIT01-196 900 nmol/kg SC	Weight change from baseline	2	-15.0397
AVP 30 ng/h - LIT01-196 900 nmol/kg SC	Weight change from baseline	2	-14.8077
AVP 30 ng/h - Saline	Weight change from baseline	2	-18.75
AVP 30 ng/h - Saline	Weight change from baseline	2	-15.5251
AVP 30 ng/h - Saline	Weight change from baseline	2	-14.5455
AVP 30 ng/h - LIT01-196 900 nmol/kg SC	Weight change from baseline	2	-5.16432
AVP 30 ng/h - LIT01-196 900 nmol/kg SC	Weight change from baseline	2	-12.5506
AVP 30 ng/h - LIT01-196 900 nmol/kg SC	Weight change from baseline	2	-3.31754
No AVP - Saline	Weight change from baseline	2	-3.78151
No AVP - Saline	Weight change from baseline	2	-7.07772
No AVP - Saline	Weight change from baseline	2	-10.0921
No AVP - Saline	Weight change from baseline	2	-4.26691
No AVP - Saline	Weight change from baseline	2	-3.878
No AVP - Saline	Weight change from baseline	2	-5.19903
No AVP - Saline	Weight change from baseline	2	-4.80769
AVP 30 ng/h - Saline	Weight change from baseline	2	-11.6675
AVP 30 ng/h - Saline	Weight change from baseline	2	-16.1345
AVP 30 ng/h - Saline	Weight change from baseline	2	-15.6726
AVP 30 ng/h - Saline	Weight change from baseline	2	-12.4252
AVP 30 ng/h - Saline	Weight change from baseline	2	-16.5593
AVP 30 ng/h - Tolvaptan 900 nmol/kg	Weight change from baseline	2	-10.1589
AVP 30 ng/h - Tolvaptan 900 nmol/kg	Weight change from baseline	2	-14.0161
AVP 30 ng/h - Tolvaptan 900 nmol/kg	Weight change from baseline	2	-10.251
AVP 30 ng/h - Tolvaptan 900 nmol/kg	Weight change from baseline	2	-17.1853
AVP 30 ng/h - Tolvaptan 900 nmol/kg	Weight change from baseline	2	-13.2459
AVP 30 ng/h - Tolvaptan 900 nmol/kg	Weight change from baseline	2	-8.60255
AVP 30 ng/h - Tolvaptan 900 nmol/kg	Weight change from baseline	2	-9.91379
AVP 30 ng/h - Tolvaptan 900 nmol/kg	Weight change from baseline	2	-11.3198
AVP 30 ng/h - Tolvaptan 900 nmol/kg	Weight change from baseline	2	-12.7907
AVP 30 ng/h - Tolvaptan 900 nmol/kg	Weight change from baseline	2	-25.4881
AVP 30 ng/h - Tolvaptan 900 nmol/kg	Weight change from baseline	2	-9.85044
AVP 30 ng/h - Tolvaptan 900 nmol/kg	Weight change from baseline	2	-12.1725
