# Supplementary material for: A metabolically stable apelin-17 analog decreases AVP-induced antidiuresis and improves hyponatremia
Source: Nat Commun. 2021 Jan 12;12:305. doi: 10.1038/s41467-020-20560-y (PMC7804859; doi:10.1038/s41467-020-20560-y)
Supplement: Supplementary file 3 — Source Data [file 41467_2020_20560_MOESM3_ESM.zip › All_figures_data/Figure2_data.xlsx]

## Sheet: 2B
Experiment	Treatment and dose	Value
1	Non stimulated cells	0
1	FSK 5.10-6M	139.382
1	dDAVP 10-6M	108.98
1	AVP 10-6M	100
1	AVP 10-9M	105.226
1	AVP 10-10M	73.3898
1	AVP 10-11M
1	AVP 10-12M
1	AVP 10-13M
1	K17F 10-6M +No AVP	3.4965
1	K17F 10-6M +AVP 10-6M
1	K17F 10-6M +AVP 10-9M	93.9639
1	LIT 10-6M +No AVP	0.0368053
1	LIT 10-6M +AVP 10-6M
1	LIT 10-6M +AVP 10-9M	81.8182
2	Non stimulated cells	0
2	FSK 5.10-6M	85.1109
2	dDAVP 10-6M	96.6794
2	AVP 10-6M	100
2	AVP 10-9M	65.9526
2	AVP 10-10M
2	AVP 10-11M	18.5463
2	AVP 10-12M	7.34507
2	AVP 10-13M	0
2	K17F 10-6M +No AVP	5.32517
2	K17F 10-6M +AVP 10-6M	114.461
2	K17F 10-6M +AVP 10-9M	81.5914
2	LIT 10-6M +No AVP	4.36113
2	LIT 10-6M +AVP 10-6M	90.5279
2	LIT 10-6M +AVP 10-9M	69.9311
3	Non stimulated cells	0
3	FSK 5.10-6M	116.78
3	dDAVP 10-6M	87.0029
3	AVP 10-6M	100
3	AVP 10-9M	82.5089
3	AVP 10-10M
3	AVP 10-11M	36.9221
3	AVP 10-12M	8.05044
3	AVP 10-13M	0
3	K17F 10-6M +No AVP	0
3	K17F 10-6M +AVP 10-6M	89.4601
3	K17F 10-6M +AVP 10-9M	76.657
3	LIT 10-6M +No AVP	0
3	LIT 10-6M +AVP 10-6M	94.3097
3	LIT 10-6M +AVP 10-9M	69.1562
4	Non stimulated cells	0.01
4	FSK 5.10-6M	128.996
4	dDAVP 10-6M	93.4649
4	AVP 10-6M	100
4	AVP 10-9M	91.7493
4	AVP 10-10M	76.5569
4	AVP 10-11M	31.0988
4	AVP 10-12M	0
4	AVP 10-13M	0.0396668
4	K17F 10-6M +No AVP	0
4	K17F 10-6M +AVP 10-6M	98.4133
4	K17F 10-6M +AVP 10-9M	102.182
4	LIT 10-6M +No AVP	1.82467
4	LIT 10-6M +AVP 10-6M	88.814
4	LIT 10-6M +AVP 10-9M	96.906

## Sheet: 2C
Treatment	value
Forskolin	89
Forskolin	87
Forskolin	75
Forskolin	81
Forskolin	97
Forskolin	105
Forskolin	99
Forskolin	99
Forskolin	117
Forskolin	116
Forskolin	110
Forskolin	112
Forskolin	107
Forskolin	101
Forskolin	105
Forskolin	100
Forskolin+K17F	3
Forskolin+K17F	38
Forskolin+K17F	21
Forskolin+K17F	2
Forskolin+K17F	88
Forskolin+K17F	82
Forskolin+K17F	76
Forskolin+K17F	80
Forskolin+K17F	112
Forskolin+K17F	108
Forskolin+K17F	94
Forskolin+K17F	85
Forskolin+K17F	77
Forskolin+K17F	59
Forskolin+K17F	81
Forskolin+K17F	70
Forskolin+LIT01-196	18
Forskolin+LIT01-196	18
Forskolin+LIT01-196	22
Forskolin+LIT01-196	17
Forskolin+LIT01-196	89
Forskolin+LIT01-196	76
Forskolin+LIT01-196	73
Forskolin+LIT01-196	76
Forskolin+LIT01-196	114
Forskolin+LIT01-196	113
Forskolin+LIT01-196	89
Forskolin+LIT01-196	87
Forskolin+LIT01-196	96
Forskolin+LIT01-196	91
Forskolin+LIT01-196	55
Forskolin+LIT01-196	49

## Sheet: 2D
Treatment	value
dDAVP	100.29
dDAVP	113.73
dDAVP	118.14
dDAVP	106.95
dDAVP	104.86
dDAVP	91.44
dDAVP	101.91
dDAVP	89.39
dDAVP	88.34
dDAVP	97.65
dDAVP	92.54
dDAVP	94.77
dDAVP+K17F	8.5
dDAVP+K17F	7.9
dDAVP+K17F	7.9
dDAVP+K17F	8.5
dDAVP+K17F	35.2
dDAVP+K17F	34.2
dDAVP+K17F	34.9
dDAVP+K17F	39.2
dDAVP+K17F	27.7
dDAVP+K17F	23
dDAVP+K17F	25.3
dDAVP+K17F	25.1
dDAVP+LIT01-196	78.1
dDAVP+LIT01-196	68.1
dDAVP+LIT01-196	70.2
dDAVP+LIT01-196	68.6
dDAVP+LIT01-196	14.1
dDAVP+LIT01-196	15.6
dDAVP+LIT01-196	14.2
dDAVP+LIT01-196	13.7
dDAVP+LIT01-196	21
dDAVP+LIT01-196	19.9
dDAVP+LIT01-196	22.1
dDAVP+LIT01-196	19.4

## Sheet: E2
Experiment	Treatment and dose	value
1	Baseline	19
1	dDAVP=10-10M	94
1	K17F (5.10-8M)	80
1	K17F (5.10-7M)	52
1	K17F(5.10-5M)	43
1	LIT01-196(5.10-8M)	85
1	LIT01-196(5x10-7M)	55
1	LIT01-196(5x10-5M)	50
2	Baseline	17
2	dDAVP=10-10M	81
2	K17F (5.10-8M)	89
2	K17F (5.10-7M)	54
2	K17F(5.10-5M)	40
2	LIT01-196(5.10-8M)	87
2	LIT01-196(5x10-7M)	58
2	LIT01-196(5x10-5M)	47
3	Baseline	21
3	dDAVP=10-10M	103
3	K17F (5.10-8M)	86
3	K17F (5.10-7M)	48
3	K17F(5.10-5M)	45
3	LIT01-196(5.10-8M)	90
3	LIT01-196(5x10-7M)	52
3	LIT01-196(5x10-5M)	56
4	Baseline	22
4	dDAVP=10-10M	94
4	K17F (5.10-8M)	83
4	K17F (5.10-7M)	50
4	K17F(5.10-5M)	41
4	LIT01-196(5.10-8M)	83
4	LIT01-196(5x10-7M)	54
4	LIT01-196(5x10-5M)	50
5	Baseline	18
5	dDAVP=10-10M	102
5	K17F (5.10-8M)	85
5	K17F (5.10-7M)	53
5	K17F(5.10-5M)	40
5	LIT01-196(5.10-8M)	88
5	LIT01-196(5x10-7M)	56
5	LIT01-196(5x10-5M)	48
6	Baseline	19
6	dDAVP=10-10M	86
6	K17F (5.10-8M)	83
6	K17F (5.10-7M)	49
6	K17F(5.10-5M)	45
6	LIT01-196(5.10-8M)	81
6	LIT01-196(5x10-7M)	53
6	LIT01-196(5x10-5M)	49
