# Supplementary material for: A metabolically stable apelin-17 analog decreases AVP-induced antidiuresis and improves hyponatremia
Source: Nat Commun. 2021 Jan 12;12:305. doi: 10.1038/s41467-020-20560-y (PMC7804859; doi:10.1038/s41467-020-20560-y)
Supplement: Supplementary file 3 — Source Data [file 41467_2020_20560_MOESM3_ESM.zip › All_figures_data/FigureS1_data.xlsx]

## Sheet: S1A
experiment	compound	dose	value
1	K17F	1e-07	0.172149
1	K17F	3e-08	0.149815
1	K17F	1e-08	0.181624
1	K17F	3e-09	0.151046
1	K17F	1e-09	0.0669401
1	K17F	3e-10	0.238351
1	K17F	1e-10	0.655127
1	K17F	1e-11	0.920119
1	K17F	1e-12	1.07479
1	LIT01-196	1e-07	0.0718732
1	LIT01-196	3e-08	0.0568865
1	LIT01-196	1e-08	0.14916
1	LIT01-196	3e-09	0.123267
1	LIT01-196	1e-09	0.110556
1	LIT01-196	3e-10	0.339907
1	LIT01-196	1e-10	0.70657
1	LIT01-196	1e-11	0.892609
1	LIT01-196	1e-12	1.03526
2	K17F	1e-07	0.0501404
2	K17F	3e-08	0.0670228
2	K17F	1e-08	0.0403531
2	K17F	3e-09	0.0456427
2	K17F	1e-09	0.0915704
2	K17F	3e-10	0.387662
2	K17F	1e-10	0.654993
2	K17F	1e-11	1.00873
2	K17F	1e-12	0.925967
2	LIT01-196	1e-07	0.0606611
2	LIT01-196	3e-08	0.0419601
2	LIT01-196	1e-08	0.0671788
2	LIT01-196	3e-09	0.215978
2	LIT01-196	1e-09	0.2406
2	LIT01-196	3e-10	0.807424
2	LIT01-196	1e-10	0.981015
2	LIT01-196	1e-11	0.98225
2	LIT01-196	1e-12	0.97339
3	K17F	1e-07	0.244749
3	K17F	3e-08	0.218606
3	K17F	1e-08	0.154224
3	K17F	3e-09	0.226897
3	K17F	1e-09	0.236555
3	K17F	3e-10	0.370098
3	K17F	1e-10	0.522078
3	K17F	1e-11	1.00406
3	K17F	1e-12	0.811699
3	LIT01-196	1e-07	0.220713
3	LIT01-196	3e-08	0.178525
3	LIT01-196	1e-08	0.269932
3	LIT01-196	3e-09	0.234537
3	LIT01-196	1e-09	0.209987
3	LIT01-196	3e-10	0.5115
3	LIT01-196	1e-10	0.953402
3	LIT01-196	1e-11	0.878441
3	LIT01-196	1e-12	1.00489
4	K17F	1e-07	0.0905977
4	K17F	1e-08	0.0551415
4	K17F	3e-09	0.0946269
4	K17F	1e-09	1.8888
4	K17F	3e-10	0.37091
4	K17F	1e-10	0.621636
4	K17F	1e-11	0.819121
4	K17F	1e-12	0.741762
4	LIT01-196	1e-07	0.0985599
4	LIT01-196	1e-08	0.109104
4	LIT01-196	3e-09	0.122477
4	LIT01-196	1e-09	0.127041
4	LIT01-196	3e-10	0.381895
4	LIT01-196	1e-10	0.621769
4	LIT01-196	1e-11	1.03478
4	LIT01-196	1e-12	0.850521
5	K17F	1e-07	0.107318
5	K17F	1e-08	0.164707
5	K17F	3e-09	0.0922253
5	K17F	1e-09	0.10881
5	K17F	3e-10	0.23596
5	K17F	1e-10	0.671551
5	K17F	1e-11	0.951035
5	K17F	1e-12	1.00965
5	LIT01-196	1e-07	0.124911
5	LIT01-196	1e-08	0.151179
5	LIT01-196	3e-09	0.131431
5	LIT01-196	1e-09	0.246705
5	LIT01-196	3e-10	0.582227
5	LIT01-196	1e-10	0.723012
5	LIT01-196	1e-11	0.989937
5	LIT01-196	1e-12	0.979733
1	K17F	1e-07	0.127543
1	K17F	3e-08	0.197559
1	K17F	1e-08	0.11733
1	K17F	3e-09	0.238966
1	K17F	1e-09	0.0885357
1	K17F	3e-10	0.242596
1	K17F	1e-10	0.572498
1	K17F	1e-11	1.06803
1	K17F	1e-12	0.73831
1	LIT01-196	1e-07	0.0976095
1	LIT01-196	3e-08	0.0585343
1	LIT01-196	1e-08	0.131898
1	LIT01-196	3e-09	0.103887
1	LIT01-196	1e-09	0.0954909
1	LIT01-196	3e-10	0.531595
1	LIT01-196	1e-10	0.838625
1	LIT01-196	1e-11	1.07096
1	LIT01-196	1e-12	0.863498
2	K17F	1e-07	0.0311042
2	K17F	3e-08	0.0532128
2	K17F	1e-08	0.0308508
2	K17F	3e-09	0.0470047
2	K17F	1e-09	0.0841586
2	K17F	3e-10	0.376639
2	K17F	1e-10	0.635196
2	K17F	1e-11	1.01478
2	K17F	1e-12	0.671622
2	LIT01-196	1e-07	0.0439197
2	LIT01-196	3e-08	0.0856668
2	LIT01-196	1e-08	0.074591
2	LIT01-196	3e-09	0.209162
2	LIT01-196	1e-09	0.447418
2	LIT01-196	3e-10	1.0404
2	LIT01-196	1e-10	0.926786
2	LIT01-196	1e-11	1.02834
2	LIT01-196	1e-12	0.986127
3	K17F	1e-07	0.152858
3	K17F	3e-08	0.196852
3	K17F	1e-08	0.182903
3	K17F	3e-09	0.216655
3	K17F	1e-09	0.296839
3	K17F	3e-10	0.324446
3	K17F	1e-10	0.743806
3	K17F	1e-11	0.957241
3	K17F	1e-12	0.918027
3	LIT01-196	1e-07	0.198784
3	LIT01-196	3e-08	0.186033
3	LIT01-196	1e-08	0.245978
3	LIT01-196	3e-09	0.236205
3	LIT01-196	1e-09	0.257895
3	LIT01-196	3e-10	0.31939
3	LIT01-196	1e-10	0.594804
3	LIT01-196	1e-11	0.890478
3	LIT01-196	1e-12	0.896079
4	K17F	1e-07	0.115003
4	K17F	1e-08	0.0910007
4	K17F	3e-09	0.100095
4	K17F	1e-09	0.111204
4	K17F	3e-10	0.449708
4	K17F	1e-10	0.507382
4	K17F	1e-11	0.834029
4	K17F	1e-12	0.824071
4	LIT01-196	1e-07	0.0387682
4	LIT01-196	1e-08	0.101774
4	LIT01-196	3e-09	0.102546
4	LIT01-196	1e-09	0.185419
4	LIT01-196	3e-10	0.471197
4	LIT01-196	1e-10	1.06108
4	LIT01-196	1e-11	0.965218
4	LIT01-196	1e-12	1.10203
5	K17F	1e-07	0.130923
5	K17F	1e-08	0.140488
5	K17F	3e-09	0.106704
5	K17F	1e-09	0.123026
5	K17F	3e-10	0.226307
5	K17F	1e-10	0.61741
5	K17F	1e-11	0.872236
5	K17F	1e-12	0.990347
5	LIT01-196	1e-07	0.123589
5	LIT01-196	1e-08	0.140029
5	LIT01-196	3e-09	0.150706
5	LIT01-196	1e-09	0.455426
5	LIT01-196	3e-10	0.61199
5	LIT01-196	1e-10	0.718004
5	LIT01-196	1e-11	0.997874
5	LIT01-196	1e-12	1.02027
1	K17F	1e-07	0.119852
1	K17F	3e-08	0.0973954
1	K17F	1e-08	0.227092
1	K17F	3e-09	0.205865
1	K17F	1e-09	0.0868745
1	K17F	3e-10	0.226969
1	K17F	1e-10	0.599815
1	K17F	1e-11	1.01185
1	K17F	1e-12	0.883142
1	LIT01-196	1e-07	0.0561019
1	LIT01-196	3e-08	0.0820735
1	LIT01-196	1e-08	0.0998849
1	LIT01-196	3e-09	0.129309
1	LIT01-196	1e-09	0.107496
1	LIT01-196	3e-10	0.374039
1	LIT01-196	1e-10	0.856672
1	LIT01-196	1e-11	1.03643
1	LIT01-196	1e-12	1.03227
2	K17F	1e-07	0.0397196
2	K17F	3e-08	0.0315476
2	K17F	1e-08	0.0508056
2	K17F	3e-09	0.0560318
2	K17F	1e-09	0.0601495
2	K17F	3e-10	0.428997
2	K17F	1e-10	0.646694
2	K17F	1e-11	0.976487
2	K17F	1e-12	0.685812
2	LIT01-196	1e-07	0.0582756
2	LIT01-196	3e-08	0.05048
2	LIT01-196	1e-08	0.0625781
2	LIT01-196	3e-09	0.256276
2	LIT01-196	1e-09	0.70395
2	LIT01-196	3e-10	1.01241
2	LIT01-196	1e-10	1.0922
2	LIT01-196	1e-11	0.850108
2	LIT01-196	1e-12	0.984849
3	K17F	1e-07	0.203193
3	K17F	3e-08	0.141835
3	K17F	1e-08	0.229921
3	K17F	3e-09	0.182415
3	K17F	1e-09	0.287963
3	K17F	3e-10	0.368928
3	K17F	1e-10	0.577388
3	K17F	1e-11	1.03869
3	K17F	1e-12	0.969532
3	LIT01-196	1e-07	0.170421
3	LIT01-196	3e-08	0.158265
3	LIT01-196	1e-08	0.204982
3	LIT01-196	3e-09	0.214516
3	LIT01-196	1e-09	0.245263
3	LIT01-196	3e-10	0.64593
3	LIT01-196	1e-10	0.783339
3	LIT01-196	1e-11	0.891312
3	LIT01-196	1e-12	1.09903

## Sheet: S1B
experiment	compound	dose	value
170703	K17F	1e-06	0.2
170703	K17F	1e-07	0.3
170703	K17F	1e-08	0.3
170703	K17F	1e-09	0.7
170703	K17F	1e-10	0.9
170703	K17F	1e-11	1
170703	K17F	1e-12	0.9
170703	LIT01-196	1e-06	0.308642
170703	LIT01-196	1e-07	0.251662
170703	LIT01-196	1e-08	0.252612
170703	LIT01-196	1e-09	0.675214
170703	LIT01-196	1e-10	0.881292
170703	LIT01-196	1e-11	0.821462
170703	LIT01-196	1e-12	0.962013
170705	K17F	1e-06	0.21914
170705	K17F	1e-07	0.213592
170705	K17F	1e-08	0.119972
170705	K17F	1e-09	0.0423024
170705	K17F	1e-10	0.866852
170705	K17F	1e-11	0.791956
170705	K17F	1e-12	0.89251
170705	LIT01-196	1e-06	0.218447
170705	LIT01-196	1e-07	0.31068
170705	LIT01-196	1e-08	0.305132
170705	LIT01-196	1e-09	0.619972
170705	LIT01-196	1e-10	0.974341
170705	LIT01-196	1e-11	0.926491
170705	LIT01-196	1e-12	0.864078
170706	K17F	1e-06	0.107639
170706	K17F	1e-07	0.115741
170706	K17F	1e-08	0.295139
170706	K17F	1e-09	0.445602
170706	K17F	1e-10	0.927083
170706	K17F	1e-11	0.707176
170706	K17F	1e-12	0.596065
170706	LIT01-196	1e-06	0.398148
170706	LIT01-196	1e-07	0.172454
170706	LIT01-196	1e-08	0.55787
170706	LIT01-196	1e-09	0.761574
170706	LIT01-196	1e-10	0.770833
170706	LIT01-196	1e-11	0.491898
170706	LIT01-196	1e-12	0.69213
171025	K17F	1e-06	0
171025	K17F	1e-07	0.238806
171025	K17F	1e-08	0.127544
171025	K17F	1e-09	0.227951
171025	K17F	1e-10	0.548168
171025	K17F	1e-11	0.747626
171025	K17F	1e-12	0.481682
171025	LIT01-196	1e-06	0.131615
171025	LIT01-196	1e-07	0.187246
171025	LIT01-196	1e-08	1.69064
171025	LIT01-196	1e-09	0.348711
171025	LIT01-196	1e-10	0.469471
171025	LIT01-196	1e-11	0.527815
171025	LIT01-196	1e-12	0.640434
171130	K17F	1e-06	0.197832
171130	K17F	1e-07	0.277778
171130	K17F	1e-08	0.172087
171130	K17F	1e-09	0.153117
171130	K17F	1e-10	0.47561
171130	K17F	1e-11	0.559621
171130	K17F	1e-12	0.979675
171130	LIT01-196	1e-06	0
171130	LIT01-196	1e-07	0.204607
171130	LIT01-196	1e-08	0.098916
171130	LIT01-196	1e-09	0.593496
171130	LIT01-196	1e-10	0.685637
171130	LIT01-196	1e-11	0.800813
171130	LIT01-196	1e-12	1
170703	K17F	1e-06	0.2
170703	K17F	1e-07	0.4
170703	K17F	1e-08	0.3
170703	K17F	1e-09	0.7
170703	K17F	1e-10	0.9
170703	K17F	1e-11	0.9
170703	K17F	1e-12	0.93
170703	LIT01-196	1e-06	0.334283
170703	LIT01-196	1e-07	0.0921178
170703	LIT01-196	1e-08	0.146249
170703	LIT01-196	1e-09	0.790123
170703	LIT01-196	1e-10	0.974359
170703	LIT01-196	1e-11	0.94302
170703	LIT01-196	1e-12	0.926876
170705	K17F	1e-06	0.176838
170705	K17F	1e-07	0.322469
170705	K17F	1e-08	0
170705	K17F	1e-09	0.455617
170705	K17F	1e-10	0.81068
170705	K17F	1e-11	0.649098
170705	K17F	1e-12	0.966019
170705	LIT01-196	1e-06	0.405687
170705	LIT01-196	1e-07	0.274619
170705	LIT01-196	1e-08	0.515257
170705	LIT01-196	1e-09	0.846047
170705	LIT01-196	1e-10	0.931345
170705	LIT01-196	1e-11	0.909154
170705	LIT01-196	1e-12	0.17337
170706	K17F	1e-06	0.178241
170706	K17F	1e-07	0.280093
170706	K17F	1e-08	0.270833
170706	K17F	1e-09	0.696759
170706	K17F	1e-10	0.740741
170706	K17F	1e-11	0.715278
170706	K17F	1e-12	0.628472
170706	LIT01-196	1e-06	0.167824
170706	LIT01-196	1e-07	0.28125
170706	LIT01-196	1e-08	0.697917
170706	LIT01-196	1e-09	0.83912
170706	LIT01-196	1e-10	0.884259
170706	LIT01-196	1e-11	0.766204
170706	LIT01-196	1e-12	0.822917
171025	K17F	1e-06	0.179104
171025	K17F	1e-07	0.350068
171025	K17F	1e-08	0.272727
171025	K17F	1e-09	0.343284
171025	K17F	1e-10	0.415197
171025	K17F	1e-11	0.628223
171025	K17F	1e-12	0.606513
171025	LIT01-196	1e-06	0.221167
171025	LIT01-196	1e-07	0.230665
171025	LIT01-196	1e-08	0.236092
171025	LIT01-196	1e-09	0.648575
171025	LIT01-196	1e-10	1
171025	LIT01-196	1e-11	0.772049
171025	LIT01-196	1e-12	0.58616
171130	K17F	1e-06	0.128726
171130	K17F	1e-07	0.142276
171130	K17F	1e-08	0.208672
171130	K17F	1e-09	0.153117
171130	K17F	1e-10	0.299458
171130	K17F	1e-11	0.613821
171130	K17F	1e-12	0.869919
171130	LIT01-196	1e-06	0.0826558
171130	LIT01-196	1e-07	0.0677507
171130	LIT01-196	1e-08	0.135501
171130	LIT01-196	1e-09	0.760163
171130	LIT01-196	1e-10	0.695122
171130	LIT01-196	1e-11	0.971545
171130	LIT01-196	1e-12	0.9729
170703	K17F	1e-06	0.2
170703	K17F	1e-07	0.3
170703	K17F	1e-08	0.3
170703	K17F	1e-09	0.7
170703	K17F	1e-10	0.99
170703	K17F	1e-11	0.9
170703	K17F	1e-12	0.94
170703	LIT01-196	1e-06	0.305793
170703	LIT01-196	1e-07	0
170703	LIT01-196	1e-08	0.187085
170703	LIT01-196	1e-09	0.7132
170703	LIT01-196	1e-10	0.918329
170703	LIT01-196	1e-11	0.924976
170703	LIT01-196	1e-12	0.97246
170705	K17F	1e-06	0.219834
170705	K17F	1e-07	0.0693481
170705	K17F	1e-08	0.115811
170705	K17F	1e-09	0.720527
170705	K17F	1e-10	0.746879
170705	K17F	1e-11	0.748266
170705	K17F	1e-12	0.868239
170705	LIT01-196	1e-06	0.382802
170705	LIT01-196	1e-07	0.311373
170705	LIT01-196	1e-08	0.51387
170705	LIT01-196	1e-09	0.800277
170705	LIT01-196	1e-10	0.92025
170705	LIT01-196	1e-11	1
170705	LIT01-196	1e-12	0.17337
170706	K17F	1e-06	0.193287
170706	K17F	1e-07	0.431713
170706	K17F	1e-08	0.234954
170706	K17F	1e-09	0.510417
170706	K17F	1e-10	0.896991
170706	K17F	1e-11	0.337963
170706	K17F	1e-12	0.696759
170706	LIT01-196	1e-06	0.225694
170706	LIT01-196	1e-07	0.22338
170706	LIT01-196	1e-08	0.378472
170706	LIT01-196	1e-09	0.530093
170706	LIT01-196	1e-10	0.87037
170706	LIT01-196	1e-11	0.746528
170706	LIT01-196	1e-12	0.701389
171025	K17F	1e-06	0.184532
171025	K17F	1e-07	0.164179
171025	K17F	1e-08	0.223881
171025	K17F	1e-09	0.431479
171025	K17F	1e-10	0.464043
171025	K17F	1e-11	0.462687
171025	K17F	1e-12	0.625509
171025	LIT01-196	1e-06	0.379919
171025	LIT01-196	1e-07	0.291723
171025	LIT01-196	1e-08	0.312076
171025	LIT01-196	1e-09	0.595658
171025	LIT01-196	1e-10	0.616011
171025	LIT01-196	1e-11	0.791045
171025	LIT01-196	1e-12	0.689281
171130	K17F	1e-06	0.318428
171130	K17F	1e-07	0.342818
171130	K17F	1e-08	0.153117
171130	K17F	1e-09	0.153117
171130	K17F	1e-10	0.425474
171130	K17F	1e-11	0.658537
171130	K17F	1e-12	0.930894
171130	LIT01-196	1e-06	0.253388
171130	LIT01-196	1e-07	0.224932
171130	LIT01-196	1e-08	0.239837
171130	LIT01-196	1e-09	0.737127
171130	LIT01-196	1e-10	0.673442
171130	LIT01-196	1e-11	0.846883
171130	LIT01-196	1e-12	0.930894
170703	K17F	1e-06	0.3
170703	K17F	1e-07	0.3
170703	K17F	1e-08	0.4
170703	K17F	1e-09	0.5
170703	K17F	1e-10	0.9
170703	K17F	1e-11	0.91
170703	K17F	1e-12	0.8
170703	LIT01-196	1e-06	0.20133
170703	LIT01-196	1e-07	0.225071
170703	LIT01-196	1e-08	0.20133
170703	LIT01-196	1e-09	0.252612
170703	LIT01-196	1e-10	0.909782
170703	LIT01-196	1e-11	0.88509
170703	LIT01-196	1e-12	0.929725
170705	K17F	1e-06	0.130374
170705	K17F	1e-07	0.18932
170705	K17F	1e-08	0.13939
170705	K17F	1e-09	0.0492372
170705	K17F	1e-10	0.716366
170705	K17F	1e-11	0.59362
170705	K17F	1e-12	0.923024
170705	LIT01-196	1e-06	0.316921
170705	LIT01-196	1e-07	0.23301
170705	LIT01-196	1e-08	0.385576
170705	LIT01-196	1e-09	0.798197
170705	LIT01-196	1e-10	0.886269
170705	LIT01-196	1e-11	0.959778
170705	LIT01-196	1e-12	0.870319
170706	K17F	1e-06	0
170706	K17F	1e-07	0.145833
170706	K17F	1e-08	0.498843
170706	K17F	1e-09	0.325231
170706	K17F	1e-10	1
170706	K17F	1e-11	0.368056
170706	K17F	1e-12	0.783565
170706	LIT01-196	1e-06	0.143519
170706	LIT01-196	1e-07	0.246528
170706	LIT01-196	1e-08	0.28125
170706	LIT01-196	1e-09	0.755787
170706	LIT01-196	1e-10	0.763889
170706	LIT01-196	1e-11	0.96412
170706	LIT01-196	1e-12	0.688657
171025	K17F	1e-06	0.0678426
171025	K17F	1e-07	0.00949796
171025	K17F	1e-08	0.405699
171025	K17F	1e-09	0.308005
171025	K17F	1e-10	0.598372
171025	K17F	1e-11	0.489824
171025	K17F	1e-12	0.759837
171025	LIT01-196	1e-06	0.265943
171025	LIT01-196	1e-07	0.470828
171025	LIT01-196	1e-08	0.301221
171025	LIT01-196	1e-09	0.369064
171025	LIT01-196	1e-10	0.822252
171025	LIT01-196	1e-11	0.75848
171025	LIT01-196	1e-12	0.953867
171130	K17F	1e-06	0.177507
171130	K17F	1e-07	0.302168
171130	K17F	1e-08	0.153117
171130	K17F	1e-09	0.153117
171130	K17F	1e-10	0.178862
171130	K17F	1e-11	0.604336
171130	K17F	1e-12	0.792683
171130	LIT01-196	1e-06	0.150407
171130	LIT01-196	1e-07	0.268293
171130	LIT01-196	1e-08	0.0813008
171130	LIT01-196	1e-09	0.51897
171130	LIT01-196	1e-10	0.562331
171130	LIT01-196	1e-11	0.794038
171130	LIT01-196	1e-12	0.930894
