# Supplementary material for: A metabolically stable apelin-17 analog decreases AVP-induced antidiuresis and improves hyponatremia
Source: Nat Commun. 2021 Jan 12;12:305. doi: 10.1038/s41467-020-20560-y (PMC7804859; doi:10.1038/s41467-020-20560-y)
Supplement: Supplementary file 3 — Source Data [file 41467_2020_20560_MOESM3_ESM.zip › All_figures_data/Figure5_data.xlsx]

## Sheet: 5B
Traitement	variable	value
No AVP - Saline	Urine output Day 0	12.7731
No AVP - Saline	Urine output Day 0	12.3317
No AVP - Saline	Urine output Day 0	13.0156
No AVP - Saline	Urine output Day 0	13.9355
No AVP - Saline	Urine output Day 0	12.8976
No AVP - Saline	Urine output Day 0	14.3379
No AVP - Saline	Urine output Day 0	16.1538
No AVP - Saline	Urine output Day 1	11.681
No AVP - Saline	Urine output Day 1	12.8935
No AVP - Saline	Urine output Day 1	11.3033
No AVP - Saline	Urine output Day 1	13.6554
No AVP - Saline	Urine output Day 1	12.0089
No AVP - Saline	Urine output Day 1	13.2218
No AVP - Saline	Urine output Day 1	13.3333
No AVP - Saline	Urine output Day 2	7.81659
No AVP - Saline	Urine output Day 2	12.2897
No AVP - Saline	Urine output Day 2	11.0468
No AVP - Saline	Urine output Day 2	13.8928
No AVP - Saline	Urine output Day 2	12.466
No AVP - Saline	Urine output Day 2	13.1534
No AVP - Saline	Urine output Day 2	12.3636
AVP 30 ng/h - Tolvaptan 900 nmol/kg	Urine output Day 0	3.66275
AVP 30 ng/h - Tolvaptan 900 nmol/kg	Urine output Day 0	5.97693
AVP 30 ng/h - Tolvaptan 900 nmol/kg	Urine output Day 0	6.32732
AVP 30 ng/h - Tolvaptan 900 nmol/kg	Urine output Day 0	6.43564
AVP 30 ng/h - Tolvaptan 900 nmol/kg	Urine output Day 0	6.82994
AVP 30 ng/h - Tolvaptan 900 nmol/kg	Urine output Day 0	6.61157
AVP 30 ng/h - Tolvaptan 900 nmol/kg	Urine output Day 0	5.06466
AVP 30 ng/h - Tolvaptan 900 nmol/kg	Urine output Day 0	4.77157
AVP 30 ng/h - Tolvaptan 900 nmol/kg	Urine output Day 0	3.10078
AVP 30 ng/h - Tolvaptan 900 nmol/kg	Urine output Day 0	4.44685
AVP 30 ng/h - Tolvaptan 900 nmol/kg	Urine output Day 0	4.48685
AVP 30 ng/h - Tolvaptan 900 nmol/kg	Urine output Day 0	2.89301
AVP 30 ng/h - Tolvaptan 900 nmol/kg	Urine output Day 1	6.95352
AVP 30 ng/h - Tolvaptan 900 nmol/kg	Urine output Day 1	9.03726
AVP 30 ng/h - Tolvaptan 900 nmol/kg	Urine output Day 1	8.42556
AVP 30 ng/h - Tolvaptan 900 nmol/kg	Urine output Day 1	22.4498
AVP 30 ng/h - Tolvaptan 900 nmol/kg	Urine output Day 1	11.3809
AVP 30 ng/h - Tolvaptan 900 nmol/kg	Urine output Day 1	10.6672
AVP 30 ng/h - Tolvaptan 900 nmol/kg	Urine output Day 1	4.0327
AVP 30 ng/h - Tolvaptan 900 nmol/kg	Urine output Day 1	5.42547
AVP 30 ng/h - Tolvaptan 900 nmol/kg	Urine output Day 1	9.83607
AVP 30 ng/h - Tolvaptan 900 nmol/kg	Urine output Day 1	11.6356
AVP 30 ng/h - Tolvaptan 900 nmol/kg	Urine output Day 1	6.81115
AVP 30 ng/h - Tolvaptan 900 nmol/kg	Urine output Day 1	7.91196
AVP 30 ng/h - Tolvaptan 900 nmol/kg	Urine output Day 2	7.30769
AVP 30 ng/h - Tolvaptan 900 nmol/kg	Urine output Day 2	19.0244
AVP 30 ng/h - Tolvaptan 900 nmol/kg	Urine output Day 2	17.2903
AVP 30 ng/h - Tolvaptan 900 nmol/kg	Urine output Day 2	16.2254
AVP 30 ng/h - Tolvaptan 900 nmol/kg	Urine output Day 2	19.6421
AVP 30 ng/h - Tolvaptan 900 nmol/kg	Urine output Day 2	17.2215
AVP 30 ng/h - Tolvaptan 900 nmol/kg	Urine output Day 2	14.4139
AVP 30 ng/h - Tolvaptan 900 nmol/kg	Urine output Day 2	5.83858
AVP 30 ng/h - Tolvaptan 900 nmol/kg	Urine output Day 2	17.7222
AVP 30 ng/h - Tolvaptan 900 nmol/kg	Urine output Day 2	26.4192
AVP 30 ng/h - Tolvaptan 900 nmol/kg	Urine output Day 2	15.3318
AVP 30 ng/h - Tolvaptan 900 nmol/kg	Urine output Day 2	6.15289
AVP 30 ng/h - Saline	Urine output Day 0	4.65439
AVP 30 ng/h - Saline	Urine output Day 0	3.16239
AVP 30 ng/h - Saline	Urine output Day 0	8.34821
AVP 30 ng/h - Saline	Urine output Day 0	6.16438
AVP 30 ng/h - Saline	Urine output Day 0	1.15385
AVP 30 ng/h - Saline	Urine output Day 0	3.79167
AVP 30 ng/h - Saline	Urine output Day 0	3.78995
AVP 30 ng/h - Saline	Urine output Day 0	3.27273
AVP 30 ng/h - Saline	Urine output Day 0	3.20856
AVP 30 ng/h - Saline	Urine output Day 0	5.32141
AVP 30 ng/h - Saline	Urine output Day 0	5.00653
AVP 30 ng/h - Saline	Urine output Day 0	5.56834
AVP 30 ng/h - Saline	Urine output Day 0	5.61178
AVP 30 ng/h - Saline	Urine output Day 1	8.61153
AVP 30 ng/h - Saline	Urine output Day 1	3.96313
AVP 30 ng/h - Saline	Urine output Day 1	2.80374
AVP 30 ng/h - Saline	Urine output Day 1	2.85714
AVP 30 ng/h - Saline	Urine output Day 1	2.30769
AVP 30 ng/h - Saline	Urine output Day 1	2.35294
AVP 30 ng/h - Saline	Urine output Day 1	4.42786
AVP 30 ng/h - Saline	Urine output Day 1	5.7732
AVP 30 ng/h - Saline	Urine output Day 1	3.88451
AVP 30 ng/h - Saline	Urine output Day 1	7.93508
AVP 30 ng/h - Saline	Urine output Day 1	4.94062
AVP 30 ng/h - Saline	Urine output Day 1	4.5977
AVP 30 ng/h - Saline	Urine output Day 1	5.88531
AVP 30 ng/h - Saline	Urine output Day 2	4.70984
AVP 30 ng/h - Saline	Urine output Day 2	2.09756
AVP 30 ng/h - Saline	Urine output Day 2	16.7327
AVP 30 ng/h - Saline	Urine output Day 2	3.60021
AVP 30 ng/h - Saline	Urine output Day 2	4.51918
AVP 30 ng/h - Saline	Urine output Day 2	7.84615
AVP 30 ng/h - Saline	Urine output Day 2	4.43243
AVP 30 ng/h - Saline	Urine output Day 2	16.7021
AVP 30 ng/h - Saline	Urine output Day 2	1.98129
AVP 30 ng/h - Saline	Urine output Day 2	7.36041
AVP 30 ng/h - Saline	Urine output Day 2	2.73619
AVP 30 ng/h - Saline	Urine output Day 2	1.62901
AVP 30 ng/h - Saline	Urine output Day 2	4.13451
AVP 30 ng/h - LIT01-196 900 nmol/kg SC	Urine output Day 0	4.4898
AVP 30 ng/h - LIT01-196 900 nmol/kg SC	Urine output Day 0	4
AVP 30 ng/h - LIT01-196 900 nmol/kg SC	Urine output Day 0	3.70833
AVP 30 ng/h - LIT01-196 900 nmol/kg SC	Urine output Day 0	4.6114
AVP 30 ng/h - LIT01-196 900 nmol/kg SC	Urine output Day 0	3.01587
AVP 30 ng/h - LIT01-196 900 nmol/kg SC	Urine output Day 0	8.55769
AVP 30 ng/h - LIT01-196 900 nmol/kg SC	Urine output Day 0	3.56808
AVP 30 ng/h - LIT01-196 900 nmol/kg SC	Urine output Day 0	4.17004
AVP 30 ng/h - LIT01-196 900 nmol/kg SC	Urine output Day 0	2.41706
AVP 30 ng/h - LIT01-196 900 nmol/kg SC	Urine output Day 1	8.63436
AVP 30 ng/h - LIT01-196 900 nmol/kg SC	Urine output Day 1	9.40217
AVP 30 ng/h - LIT01-196 900 nmol/kg SC	Urine output Day 1	11.99
AVP 30 ng/h - LIT01-196 900 nmol/kg SC	Urine output Day 1	8.04598
AVP 30 ng/h - LIT01-196 900 nmol/kg SC	Urine output Day 1	8.54626
AVP 30 ng/h - LIT01-196 900 nmol/kg SC	Urine output Day 1	21.3918
AVP 30 ng/h - LIT01-196 900 nmol/kg SC	Urine output Day 1	10.1053
AVP 30 ng/h - LIT01-196 900 nmol/kg SC	Urine output Day 1	13.8498
AVP 30 ng/h - LIT01-196 900 nmol/kg SC	Urine output Day 1	3.17949
AVP 30 ng/h - LIT01-196 900 nmol/kg SC	Urine output Day 2	6.00939
AVP 30 ng/h - LIT01-196 900 nmol/kg SC	Urine output Day 2	41.4444
AVP 30 ng/h - LIT01-196 900 nmol/kg SC	Urine output Day 2	16.2319
AVP 30 ng/h - LIT01-196 900 nmol/kg SC	Urine output Day 2	25.3948
AVP 30 ng/h - LIT01-196 900 nmol/kg SC	Urine output Day 2	15.9271
AVP 30 ng/h - LIT01-196 900 nmol/kg SC	Urine output Day 2	24.2664
AVP 30 ng/h - LIT01-196 900 nmol/kg SC	Urine output Day 2	8.0198
AVP 30 ng/h - LIT01-196 900 nmol/kg SC	Urine output Day 2	13.0093
AVP 30 ng/h - LIT01-196 900 nmol/kg SC	Urine output Day 2	4.65686

## Sheet: 5C
Traitement	variable	value
No AVP - Saline	Urine osmolality Day 0	344
No AVP - Saline	Urine osmolality Day 0	372
No AVP - Saline	Urine osmolality Day 0	404
No AVP - Saline	Urine osmolality Day 0	396
No AVP - Saline	Urine osmolality Day 0	396
No AVP - Saline	Urine osmolality Day 0	400
No AVP - Saline	Urine osmolality Day 0	312
No AVP - Saline	Urine osmolality Day 1	340
No AVP - Saline	Urine osmolality Day 1	420
No AVP - Saline	Urine osmolality Day 1	420
No AVP - Saline	Urine osmolality Day 1	424
No AVP - Saline	Urine osmolality Day 1	484
No AVP - Saline	Urine osmolality Day 1	392
No AVP - Saline	Urine osmolality Day 1	392
No AVP - Saline	Urine osmolality Day 2	384
No AVP - Saline	Urine osmolality Day 2	388
No AVP - Saline	Urine osmolality Day 2	424
No AVP - Saline	Urine osmolality Day 2	404
No AVP - Saline	Urine osmolality Day 2	448
No AVP - Saline	Urine osmolality Day 2	396
No AVP - Saline	Urine osmolality Day 2	340
AVP 30 ng/h - Tolvaptan 900 nmol/kg	Urine osmolality Day 0	2304
AVP 30 ng/h - Tolvaptan 900 nmol/kg	Urine osmolality Day 0	1036
AVP 30 ng/h - Tolvaptan 900 nmol/kg	Urine osmolality Day 0	1144
AVP 30 ng/h - Tolvaptan 900 nmol/kg	Urine osmolality Day 0	1168
AVP 30 ng/h - Tolvaptan 900 nmol/kg	Urine osmolality Day 0	1204
AVP 30 ng/h - Tolvaptan 900 nmol/kg	Urine osmolality Day 0	1336
AVP 30 ng/h - Tolvaptan 900 nmol/kg	Urine osmolality Day 0	1840
AVP 30 ng/h - Tolvaptan 900 nmol/kg	Urine osmolality Day 0	1448
AVP 30 ng/h - Tolvaptan 900 nmol/kg	Urine osmolality Day 0	1104
AVP 30 ng/h - Tolvaptan 900 nmol/kg	Urine osmolality Day 0	1960
AVP 30 ng/h - Tolvaptan 900 nmol/kg	Urine osmolality Day 0	2176
AVP 30 ng/h - Tolvaptan 900 nmol/kg	Urine osmolality Day 0	3064
AVP 30 ng/h - Tolvaptan 900 nmol/kg	Urine osmolality Day 1
AVP 30 ng/h - Tolvaptan 900 nmol/kg	Urine osmolality Day 1	536
AVP 30 ng/h - Tolvaptan 900 nmol/kg	Urine osmolality Day 1	744
AVP 30 ng/h - Tolvaptan 900 nmol/kg	Urine osmolality Day 1	284
AVP 30 ng/h - Tolvaptan 900 nmol/kg	Urine osmolality Day 1	408
AVP 30 ng/h - Tolvaptan 900 nmol/kg	Urine osmolality Day 1	716
AVP 30 ng/h - Tolvaptan 900 nmol/kg	Urine osmolality Day 1	2008
AVP 30 ng/h - Tolvaptan 900 nmol/kg	Urine osmolality Day 1	1348
AVP 30 ng/h - Tolvaptan 900 nmol/kg	Urine osmolality Day 1	908
AVP 30 ng/h - Tolvaptan 900 nmol/kg	Urine osmolality Day 1	792
AVP 30 ng/h - Tolvaptan 900 nmol/kg	Urine osmolality Day 1	1628
AVP 30 ng/h - Tolvaptan 900 nmol/kg	Urine osmolality Day 1	1240
AVP 30 ng/h - Tolvaptan 900 nmol/kg	Urine osmolality Day 2	1240
AVP 30 ng/h - Tolvaptan 900 nmol/kg	Urine osmolality Day 2	476
AVP 30 ng/h - Tolvaptan 900 nmol/kg	Urine osmolality Day 2	436
AVP 30 ng/h - Tolvaptan 900 nmol/kg	Urine osmolality Day 2	456
AVP 30 ng/h - Tolvaptan 900 nmol/kg	Urine osmolality Day 2	316
AVP 30 ng/h - Tolvaptan 900 nmol/kg	Urine osmolality Day 2	504
AVP 30 ng/h - Tolvaptan 900 nmol/kg	Urine osmolality Day 2	1072
AVP 30 ng/h - Tolvaptan 900 nmol/kg	Urine osmolality Day 2	1652
AVP 30 ng/h - Tolvaptan 900 nmol/kg	Urine osmolality Day 2	588
AVP 30 ng/h - Tolvaptan 900 nmol/kg	Urine osmolality Day 2	512
AVP 30 ng/h - Tolvaptan 900 nmol/kg	Urine osmolality Day 2	1048
AVP 30 ng/h - Tolvaptan 900 nmol/kg	Urine osmolality Day 2	2024
AVP 30 ng/h - Saline	Urine osmolality Day 0	1164
AVP 30 ng/h - Saline	Urine osmolality Day 0	2268
AVP 30 ng/h - Saline	Urine osmolality Day 0	996
AVP 30 ng/h - Saline	Urine osmolality Day 0	1612
AVP 30 ng/h - Saline	Urine osmolality Day 0	3784
AVP 30 ng/h - Saline	Urine osmolality Day 0	1824
AVP 30 ng/h - Saline	Urine osmolality Day 0	2192
AVP 30 ng/h - Saline	Urine osmolality Day 0	2004
AVP 30 ng/h - Saline	Urine osmolality Day 0	2580
AVP 30 ng/h - Saline	Urine osmolality Day 0	1516
AVP 30 ng/h - Saline	Urine osmolality Day 0	1784
AVP 30 ng/h - Saline	Urine osmolality Day 0	1440
AVP 30 ng/h - Saline	Urine osmolality Day 0	1924
AVP 30 ng/h - Saline	Urine osmolality Day 1	1037
AVP 30 ng/h - Saline	Urine osmolality Day 1	1960
AVP 30 ng/h - Saline	Urine osmolality Day 1	788
AVP 30 ng/h - Saline	Urine osmolality Day 1	2140
AVP 30 ng/h - Saline	Urine osmolality Day 1	3040
AVP 30 ng/h - Saline	Urine osmolality Day 1	2344
AVP 30 ng/h - Saline	Urine osmolality Day 1	1892
AVP 30 ng/h - Saline	Urine osmolality Day 1	1332
AVP 30 ng/h - Saline	Urine osmolality Day 1	1632
AVP 30 ng/h - Saline	Urine osmolality Day 1	868
AVP 30 ng/h - Saline	Urine osmolality Day 1	1640
AVP 30 ng/h - Saline	Urine osmolality Day 1	1616
AVP 30 ng/h - Saline	Urine osmolality Day 1	1332
AVP 30 ng/h - Saline	Urine osmolality Day 2	1449
AVP 30 ng/h - Saline	Urine osmolality Day 2	2860
AVP 30 ng/h - Saline	Urine osmolality Day 2	496
AVP 30 ng/h - Saline	Urine osmolality Day 2	2304
AVP 30 ng/h - Saline	Urine osmolality Day 2	2320
AVP 30 ng/h - Saline	Urine osmolality Day 2	940
AVP 30 ng/h - Saline	Urine osmolality Day 2	1688
AVP 30 ng/h - Saline	Urine osmolality Day 2	468
AVP 30 ng/h - Saline	Urine osmolality Day 2	2696
AVP 30 ng/h - Saline	Urine osmolality Day 2	1164
AVP 30 ng/h - Saline	Urine osmolality Day 2	2544
AVP 30 ng/h - Saline	Urine osmolality Day 2	3024
AVP 30 ng/h - Saline	Urine osmolality Day 2	1588
AVP 30 ng/h - LIT01-196 900 nmol/kg SC	Urine osmolality Day 0	1208
AVP 30 ng/h - LIT01-196 900 nmol/kg SC	Urine osmolality Day 0	2356
AVP 30 ng/h - LIT01-196 900 nmol/kg SC	Urine osmolality Day 0	1524
AVP 30 ng/h - LIT01-196 900 nmol/kg SC	Urine osmolality Day 0	2096
AVP 30 ng/h - LIT01-196 900 nmol/kg SC	Urine osmolality Day 0	1820
AVP 30 ng/h - LIT01-196 900 nmol/kg SC	Urine osmolality Day 0	896
AVP 30 ng/h - LIT01-196 900 nmol/kg SC	Urine osmolality Day 0	2260
AVP 30 ng/h - LIT01-196 900 nmol/kg SC	Urine osmolality Day 0	1724
AVP 30 ng/h - LIT01-196 900 nmol/kg SC	Urine osmolality Day 0	2960
AVP 30 ng/h - LIT01-196 900 nmol/kg SC	Urine osmolality Day 1	660
AVP 30 ng/h - LIT01-196 900 nmol/kg SC	Urine osmolality Day 1	1076
AVP 30 ng/h - LIT01-196 900 nmol/kg SC	Urine osmolality Day 1	412
AVP 30 ng/h - LIT01-196 900 nmol/kg SC	Urine osmolality Day 1	1116
AVP 30 ng/h - LIT01-196 900 nmol/kg SC	Urine osmolality Day 1	1188
AVP 30 ng/h - LIT01-196 900 nmol/kg SC	Urine osmolality Day 1	452
AVP 30 ng/h - LIT01-196 900 nmol/kg SC	Urine osmolality Day 1	1244
AVP 30 ng/h - LIT01-196 900 nmol/kg SC	Urine osmolality Day 1	348
AVP 30 ng/h - LIT01-196 900 nmol/kg SC	Urine osmolality Day 1	2088
AVP 30 ng/h - LIT01-196 900 nmol/kg SC	Urine osmolality Day 2	868
AVP 30 ng/h - LIT01-196 900 nmol/kg SC	Urine osmolality Day 2	700
AVP 30 ng/h - LIT01-196 900 nmol/kg SC	Urine osmolality Day 2	408
AVP 30 ng/h - LIT01-196 900 nmol/kg SC	Urine osmolality Day 2	500
AVP 30 ng/h - LIT01-196 900 nmol/kg SC	Urine osmolality Day 2	616
AVP 30 ng/h - LIT01-196 900 nmol/kg SC	Urine osmolality Day 2	452
AVP 30 ng/h - LIT01-196 900 nmol/kg SC	Urine osmolality Day 2	904
AVP 30 ng/h - LIT01-196 900 nmol/kg SC	Urine osmolality Day 2	532
AVP 30 ng/h - LIT01-196 900 nmol/kg SC	Urine osmolality Day 2	1920

## Sheet: 5D
Traitement	variable	value
No AVP - Saline	Plasma sodium Day 0	137.8
No AVP - Saline	Plasma sodium Day 0	137.9
No AVP - Saline	Plasma sodium Day 0	139.8
No AVP - Saline	Plasma sodium Day 0	138.4
No AVP - Saline	Plasma sodium Day 0	142.8
No AVP - Saline	Plasma sodium Day 0	139.6
No AVP - Saline	Plasma sodium Day 0	139
No AVP - Saline	Plasma sodium Day 1	140.8
No AVP - Saline	Plasma sodium Day 1	135.7
No AVP - Saline	Plasma sodium Day 1	140.7
No AVP - Saline	Plasma sodium Day 1	137.8
No AVP - Saline	Plasma sodium Day 1
No AVP - Saline	Plasma sodium Day 1	139.3
No AVP - Saline	Plasma sodium Day 1	138.9
No AVP - Saline	Plasma sodium Day 2	137.2
No AVP - Saline	Plasma sodium Day 2	138.8
No AVP - Saline	Plasma sodium Day 2	139.8
No AVP - Saline	Plasma sodium Day 2	138.5
No AVP - Saline	Plasma sodium Day 2	139.8
No AVP - Saline	Plasma sodium Day 2	138.9
No AVP - Saline	Plasma sodium Day 2	138.5
AVP 30 ng/h - Tolvaptan 900 nmol/kg	Plasma sodium Day 0	105.8
AVP 30 ng/h - Tolvaptan 900 nmol/kg	Plasma sodium Day 0	104.3
AVP 30 ng/h - Tolvaptan 900 nmol/kg	Plasma sodium Day 0	105.7
AVP 30 ng/h - Tolvaptan 900 nmol/kg	Plasma sodium Day 0	105.7
AVP 30 ng/h - Tolvaptan 900 nmol/kg	Plasma sodium Day 0	104.9
AVP 30 ng/h - Tolvaptan 900 nmol/kg	Plasma sodium Day 0	105.5
AVP 30 ng/h - Tolvaptan 900 nmol/kg	Plasma sodium Day 0	106.8
AVP 30 ng/h - Tolvaptan 900 nmol/kg	Plasma sodium Day 0	100.6
AVP 30 ng/h - Tolvaptan 900 nmol/kg	Plasma sodium Day 0	107.9
AVP 30 ng/h - Tolvaptan 900 nmol/kg	Plasma sodium Day 0	96.6
AVP 30 ng/h - Tolvaptan 900 nmol/kg	Plasma sodium Day 0	100
AVP 30 ng/h - Tolvaptan 900 nmol/kg	Plasma sodium Day 0	98
AVP 30 ng/h - Tolvaptan 900 nmol/kg	Plasma sodium Day 1	116.1
AVP 30 ng/h - Tolvaptan 900 nmol/kg	Plasma sodium Day 1	104.7
AVP 30 ng/h - Tolvaptan 900 nmol/kg	Plasma sodium Day 1	104.4
AVP 30 ng/h - Tolvaptan 900 nmol/kg	Plasma sodium Day 1	123.6
AVP 30 ng/h - Tolvaptan 900 nmol/kg	Plasma sodium Day 1	111.2
AVP 30 ng/h - Tolvaptan 900 nmol/kg	Plasma sodium Day 1	103
AVP 30 ng/h - Tolvaptan 900 nmol/kg	Plasma sodium Day 1	108.9
AVP 30 ng/h - Tolvaptan 900 nmol/kg	Plasma sodium Day 1	106.5
AVP 30 ng/h - Tolvaptan 900 nmol/kg	Plasma sodium Day 1	105.1
AVP 30 ng/h - Tolvaptan 900 nmol/kg	Plasma sodium Day 1	119.7
AVP 30 ng/h - Tolvaptan 900 nmol/kg	Plasma sodium Day 1	95.1
AVP 30 ng/h - Tolvaptan 900 nmol/kg	Plasma sodium Day 1	102.8
AVP 30 ng/h - Tolvaptan 900 nmol/kg	Plasma sodium Day 2	111.6
AVP 30 ng/h - Tolvaptan 900 nmol/kg	Plasma sodium Day 2	110
AVP 30 ng/h - Tolvaptan 900 nmol/kg	Plasma sodium Day 2	108.8
AVP 30 ng/h - Tolvaptan 900 nmol/kg	Plasma sodium Day 2	130.4
AVP 30 ng/h - Tolvaptan 900 nmol/kg	Plasma sodium Day 2	123.3
AVP 30 ng/h - Tolvaptan 900 nmol/kg	Plasma sodium Day 2	104.1
AVP 30 ng/h - Tolvaptan 900 nmol/kg	Plasma sodium Day 2	98.5
AVP 30 ng/h - Tolvaptan 900 nmol/kg	Plasma sodium Day 2	102.1
AVP 30 ng/h - Tolvaptan 900 nmol/kg	Plasma sodium Day 2	109.6
AVP 30 ng/h - Tolvaptan 900 nmol/kg	Plasma sodium Day 2	131.5
AVP 30 ng/h - Tolvaptan 900 nmol/kg	Plasma sodium Day 2	91.1
AVP 30 ng/h - Tolvaptan 900 nmol/kg	Plasma sodium Day 2	92.7
AVP 30 ng/h - Saline	Plasma sodium Day 0	102.9
AVP 30 ng/h - Saline	Plasma sodium Day 0	97.5
AVP 30 ng/h - Saline	Plasma sodium Day 0	102.5
AVP 30 ng/h - Saline	Plasma sodium Day 0	94.7
AVP 30 ng/h - Saline	Plasma sodium Day 0	112.4
AVP 30 ng/h - Saline	Plasma sodium Day 0	108
AVP 30 ng/h - Saline	Plasma sodium Day 0	101.4
AVP 30 ng/h - Saline	Plasma sodium Day 0	107
AVP 30 ng/h - Saline	Plasma sodium Day 0	107
AVP 30 ng/h - Saline	Plasma sodium Day 0	99.4
AVP 30 ng/h - Saline	Plasma sodium Day 0	102.7
AVP 30 ng/h - Saline	Plasma sodium Day 0	97.9
AVP 30 ng/h - Saline	Plasma sodium Day 0	108.8
AVP 30 ng/h - Saline	Plasma sodium Day 1	93.8
AVP 30 ng/h - Saline	Plasma sodium Day 1	91.9
AVP 30 ng/h - Saline	Plasma sodium Day 1	110.1
AVP 30 ng/h - Saline	Plasma sodium Day 1	97.4
AVP 30 ng/h - Saline	Plasma sodium Day 1	102.5
AVP 30 ng/h - Saline	Plasma sodium Day 1	101.6
AVP 30 ng/h - Saline	Plasma sodium Day 1	98.6
AVP 30 ng/h - Saline	Plasma sodium Day 1	106.7
AVP 30 ng/h - Saline	Plasma sodium Day 1	102.1
AVP 30 ng/h - Saline	Plasma sodium Day 1	99.1
AVP 30 ng/h - Saline	Plasma sodium Day 1	101
AVP 30 ng/h - Saline	Plasma sodium Day 1	95.9
AVP 30 ng/h - Saline	Plasma sodium Day 1	105.8
AVP 30 ng/h - Saline	Plasma sodium Day 2	94.6
AVP 30 ng/h - Saline	Plasma sodium Day 2	87.7
AVP 30 ng/h - Saline	Plasma sodium Day 2	108.3
AVP 30 ng/h - Saline	Plasma sodium Day 2	94.5
AVP 30 ng/h - Saline	Plasma sodium Day 2	93.8
AVP 30 ng/h - Saline	Plasma sodium Day 2	99.5
AVP 30 ng/h - Saline	Plasma sodium Day 2	97.5
AVP 30 ng/h - Saline	Plasma sodium Day 2	119.8
AVP 30 ng/h - Saline	Plasma sodium Day 2	99.8
AVP 30 ng/h - Saline	Plasma sodium Day 2	100.9
AVP 30 ng/h - Saline	Plasma sodium Day 2	102.2
AVP 30 ng/h - Saline	Plasma sodium Day 2	94
AVP 30 ng/h - Saline	Plasma sodium Day 2	110.5
AVP 30 ng/h - LIT01-196 900 nmol/kg SC	Plasma sodium Day 0	108
AVP 30 ng/h - LIT01-196 900 nmol/kg SC	Plasma sodium Day 0	85.6
AVP 30 ng/h - LIT01-196 900 nmol/kg SC	Plasma sodium Day 0	97.2
AVP 30 ng/h - LIT01-196 900 nmol/kg SC	Plasma sodium Day 0	94.3
AVP 30 ng/h - LIT01-196 900 nmol/kg SC	Plasma sodium Day 0	105
AVP 30 ng/h - LIT01-196 900 nmol/kg SC	Plasma sodium Day 0	108.4
AVP 30 ng/h - LIT01-196 900 nmol/kg SC	Plasma sodium Day 0	104.6
AVP 30 ng/h - LIT01-196 900 nmol/kg SC	Plasma sodium Day 0	104.6
AVP 30 ng/h - LIT01-196 900 nmol/kg SC	Plasma sodium Day 0	104.7
AVP 30 ng/h - LIT01-196 900 nmol/kg SC	Plasma sodium Day 1	102.1
AVP 30 ng/h - LIT01-196 900 nmol/kg SC	Plasma sodium Day 1	101.2
AVP 30 ng/h - LIT01-196 900 nmol/kg SC	Plasma sodium Day 1	130.7
AVP 30 ng/h - LIT01-196 900 nmol/kg SC	Plasma sodium Day 1	91.8
AVP 30 ng/h - LIT01-196 900 nmol/kg SC	Plasma sodium Day 1	90
AVP 30 ng/h - LIT01-196 900 nmol/kg SC	Plasma sodium Day 1	117.9
AVP 30 ng/h - LIT01-196 900 nmol/kg SC	Plasma sodium Day 1	114
AVP 30 ng/h - LIT01-196 900 nmol/kg SC	Plasma sodium Day 1	120.4
AVP 30 ng/h - LIT01-196 900 nmol/kg SC	Plasma sodium Day 1	98.5
AVP 30 ng/h - LIT01-196 900 nmol/kg SC	Plasma sodium Day 2	110.8
AVP 30 ng/h - LIT01-196 900 nmol/kg SC	Plasma sodium Day 2	109.9
AVP 30 ng/h - LIT01-196 900 nmol/kg SC	Plasma sodium Day 2	126
AVP 30 ng/h - LIT01-196 900 nmol/kg SC	Plasma sodium Day 2	105
AVP 30 ng/h - LIT01-196 900 nmol/kg SC	Plasma sodium Day 2	91.7
AVP 30 ng/h - LIT01-196 900 nmol/kg SC	Plasma sodium Day 2	123.6
AVP 30 ng/h - LIT01-196 900 nmol/kg SC	Plasma sodium Day 2	108.5
AVP 30 ng/h - LIT01-196 900 nmol/kg SC	Plasma sodium Day 2	127
AVP 30 ng/h - LIT01-196 900 nmol/kg SC	Plasma sodium Day 2	88.6

## Sheet: 5E
Traitement	variable	value
No AVP - Saline	Water intake Day 0	10.2521
No AVP - Saline	Water intake Day 0	11.8107
No AVP - Saline	Water intake Day 0	12.8955
No AVP - Saline	Water intake Day 0	14.798
No AVP - Saline	Water intake Day 0	11.1547
No AVP - Saline	Water intake Day 0	13.5662
No AVP - Saline	Water intake Day 0	14.8846
No AVP - Saline	Water intake Day 1	11.681
No AVP - Saline	Water intake Day 1	11.5998
No AVP - Saline	Water intake Day 1	11.786
No AVP - Saline	Water intake Day 1	13.8876
No AVP - Saline	Water intake Day 1	11.5179
No AVP - Saline	Water intake Day 1	12.5105
No AVP - Saline	Water intake Day 1	12.8205
No AVP - Saline	Water intake Day 2	11.3974
No AVP - Saline	Water intake Day 2	12.6636
No AVP - Saline	Water intake Day 2	11.804
No AVP - Saline	Water intake Day 2	13.4661
No AVP - Saline	Water intake Day 2	11.5141
No AVP - Saline	Water intake Day 2	11.5253
No AVP - Saline	Water intake Day 2	12.6869
AVP 30 ng/h - Tolvaptan 900 nmol/kg	Water intake Day 0	3.05805
AVP 30 ng/h - Tolvaptan 900 nmol/kg	Water intake Day 0	10.2062
AVP 30 ng/h - Tolvaptan 900 nmol/kg	Water intake Day 0	3.32273
AVP 30 ng/h - Tolvaptan 900 nmol/kg	Water intake Day 0	6.08204
AVP 30 ng/h - Tolvaptan 900 nmol/kg	Water intake Day 0	5.45016
AVP 30 ng/h - Tolvaptan 900 nmol/kg	Water intake Day 0	3.41848
AVP 30 ng/h - Tolvaptan 900 nmol/kg	Water intake Day 0	1.88578
AVP 30 ng/h - Tolvaptan 900 nmol/kg	Water intake Day 0	3.6802
AVP 30 ng/h - Tolvaptan 900 nmol/kg	Water intake Day 0	5.15988
AVP 30 ng/h - Tolvaptan 900 nmol/kg	Water intake Day 0	2.54881
AVP 30 ng/h - Tolvaptan 900 nmol/kg	Water intake Day 0	2.14028
AVP 30 ng/h - Tolvaptan 900 nmol/kg	Water intake Day 0	2.48362
AVP 30 ng/h - Tolvaptan 900 nmol/kg	Water intake Day 1	2.88129
AVP 30 ng/h - Tolvaptan 900 nmol/kg	Water intake Day 1	9.14792
AVP 30 ng/h - Tolvaptan 900 nmol/kg	Water intake Day 1	9.3181
AVP 30 ng/h - Tolvaptan 900 nmol/kg	Water intake Day 1	10.2403
AVP 30 ng/h - Tolvaptan 900 nmol/kg	Water intake Day 1	8.68068
AVP 30 ng/h - Tolvaptan 900 nmol/kg	Water intake Day 1	11.0818
AVP 30 ng/h - Tolvaptan 900 nmol/kg	Water intake Day 1	9.9455
AVP 30 ng/h - Tolvaptan 900 nmol/kg	Water intake Day 1	3.3695
AVP 30 ng/h - Tolvaptan 900 nmol/kg	Water intake Day 1	10.8863
AVP 30 ng/h - Tolvaptan 900 nmol/kg	Water intake Day 1	4.25532
AVP 30 ng/h - Tolvaptan 900 nmol/kg	Water intake Day 1	9.85552
AVP 30 ng/h - Tolvaptan 900 nmol/kg	Water intake Day 1	7.25758
AVP 30 ng/h - Tolvaptan 900 nmol/kg	Water intake Day 2	10.5769
AVP 30 ng/h - Tolvaptan 900 nmol/kg	Water intake Day 2	11.5447
AVP 30 ng/h - Tolvaptan 900 nmol/kg	Water intake Day 2	10.2009
AVP 30 ng/h - Tolvaptan 900 nmol/kg	Water intake Day 2	11.2724
AVP 30 ng/h - Tolvaptan 900 nmol/kg	Water intake Day 2	11.332
AVP 30 ng/h - Tolvaptan 900 nmol/kg	Water intake Day 2	11.1796
AVP 30 ng/h - Tolvaptan 900 nmol/kg	Water intake Day 2	13.9653
AVP 30 ng/h - Tolvaptan 900 nmol/kg	Water intake Day 2	12.5072
AVP 30 ng/h - Tolvaptan 900 nmol/kg	Water intake Day 2	13.5278
AVP 30 ng/h - Tolvaptan 900 nmol/kg	Water intake Day 2	26.0553
AVP 30 ng/h - Tolvaptan 900 nmol/kg	Water intake Day 2	12.0423
AVP 30 ng/h - Tolvaptan 900 nmol/kg	Water intake Day 2	11.0317
AVP 30 ng/h - Saline	Water intake Day 0	3.31712
AVP 30 ng/h - Saline	Water intake Day 0	3.69658
AVP 30 ng/h - Saline	Water intake Day 0	5.49107
AVP 30 ng/h - Saline	Water intake Day 0	2.23744
AVP 30 ng/h - Saline	Water intake Day 0	5.91346
AVP 30 ng/h - Saline	Water intake Day 0	3.95833
AVP 30 ng/h - Saline	Water intake Day 0	2.83105
AVP 30 ng/h - Saline	Water intake Day 0	6.90909
AVP 30 ng/h - Saline	Water intake Day 0	4.22946
AVP 30 ng/h - Saline	Water intake Day 0	3.59728
AVP 30 ng/h - Saline	Water intake Day 0	3.39573
AVP 30 ng/h - Saline	Water intake Day 0	5.38426
AVP 30 ng/h - Saline	Water intake Day 0	1.33395
AVP 30 ng/h - Saline	Water intake Day 1	6.27845
AVP 30 ng/h - Saline	Water intake Day 1	1.95853
AVP 30 ng/h - Saline	Water intake Day 1	8.48131
AVP 30 ng/h - Saline	Water intake Day 1	3.34975
AVP 30 ng/h - Saline	Water intake Day 1	4.5641
AVP 30 ng/h - Saline	Water intake Day 1	2.08145
AVP 30 ng/h - Saline	Water intake Day 1	3.13433
AVP 30 ng/h - Saline	Water intake Day 1	3.35052
AVP 30 ng/h - Saline	Water intake Day 1	4.4357
AVP 30 ng/h - Saline	Water intake Day 1	10.009
AVP 30 ng/h - Saline	Water intake Day 1	3.44418
AVP 30 ng/h - Saline	Water intake Day 1	4.22289
AVP 30 ng/h - Saline	Water intake Day 1	3.16901
AVP 30 ng/h - Saline	Water intake Day 2	1.68209
AVP 30 ng/h - Saline	Water intake Day 2	2.60976
AVP 30 ng/h - Saline	Water intake Day 2	14.2079
AVP 30 ng/h - Saline	Water intake Day 2	3.22407
AVP 30 ng/h - Saline	Water intake Day 2	8.35523
AVP 30 ng/h - Saline	Water intake Day 2	1.64103
AVP 30 ng/h - Saline	Water intake Day 2	3.27027
AVP 30 ng/h - Saline	Water intake Day 2	14.016
AVP 30 ng/h - Saline	Water intake Day 2	5.72372
AVP 30 ng/h - Saline	Water intake Day 2	4.97462
AVP 30 ng/h - Saline	Water intake Day 2	3.38152
AVP 30 ng/h - Saline	Water intake Day 2	4.8082
AVP 30 ng/h - Saline	Water intake Day 2	1.6538
AVP 30 ng/h - LIT01-196 900 nmol/kg SC	Water intake Day 0	6.7551
AVP 30 ng/h - LIT01-196 900 nmol/kg SC	Water intake Day 0	1.53488
AVP 30 ng/h - LIT01-196 900 nmol/kg SC	Water intake Day 0	2.95833
AVP 30 ng/h - LIT01-196 900 nmol/kg SC	Water intake Day 0	8.49741
AVP 30 ng/h - LIT01-196 900 nmol/kg SC	Water intake Day 0	9.86111
AVP 30 ng/h - LIT01-196 900 nmol/kg SC	Water intake Day 0	8.26923
AVP 30 ng/h - LIT01-196 900 nmol/kg SC	Water intake Day 0	2.25352
AVP 30 ng/h - LIT01-196 900 nmol/kg SC	Water intake Day 0	5.38462
AVP 30 ng/h - LIT01-196 900 nmol/kg SC	Water intake Day 0	5.75829
AVP 30 ng/h - LIT01-196 900 nmol/kg SC	Water intake Day 1	8.17181
AVP 30 ng/h - LIT01-196 900 nmol/kg SC	Water intake Day 1	4.78261
AVP 30 ng/h - LIT01-196 900 nmol/kg SC	Water intake Day 1	2.98507
AVP 30 ng/h - LIT01-196 900 nmol/kg SC	Water intake Day 1	7.15517
AVP 30 ng/h - LIT01-196 900 nmol/kg SC	Water intake Day 1	4.80176
AVP 30 ng/h - LIT01-196 900 nmol/kg SC	Water intake Day 1	16.7526
AVP 30 ng/h - LIT01-196 900 nmol/kg SC	Water intake Day 1	3
AVP 30 ng/h - LIT01-196 900 nmol/kg SC	Water intake Day 1	8.02817
AVP 30 ng/h - LIT01-196 900 nmol/kg SC	Water intake Day 1	3.71795
AVP 30 ng/h - LIT01-196 900 nmol/kg SC	Water intake Day 2	5.49296
AVP 30 ng/h - LIT01-196 900 nmol/kg SC	Water intake Day 2	19.6389
AVP 30 ng/h - LIT01-196 900 nmol/kg SC	Water intake Day 2
AVP 30 ng/h - LIT01-196 900 nmol/kg SC	Water intake Day 2	19.9621
AVP 30 ng/h - LIT01-196 900 nmol/kg SC	Water intake Day 2	12.5175
AVP 30 ng/h - LIT01-196 900 nmol/kg SC	Water intake Day 2	17.3251
AVP 30 ng/h - LIT01-196 900 nmol/kg SC	Water intake Day 2	13.3416
AVP 30 ng/h - LIT01-196 900 nmol/kg SC	Water intake Day 2	20.162
AVP 30 ng/h - LIT01-196 900 nmol/kg SC	Water intake Day 2	10.1471
