# Supplementary material for: A metabolically stable apelin-17 analog decreases AVP-induced antidiuresis and improves hyponatremia
Source: Nat Commun. 2021 Jan 12;12:305. doi: 10.1038/s41467-020-20560-y (PMC7804859; doi:10.1038/s41467-020-20560-y)
Supplement: Supplementary file 3 — Source Data [file 41467_2020_20560_MOESM3_ESM.zip › All_figures_data/FigureS6_data.xlsx]

## Sheet: S6A
Treatment	variable	Day	value
AVP 20 ng/h	Urine output	1	9.51673
AVP 20 ng/h	Urine output	1	7.03422
AVP 50 ng/h	Urine output	1	5.26508
AVP 50 ng/h	Urine output	1	3.85069
AVP 30 ng/h	Urine output	1	3.18725
AVP 30 ng/h	Urine output	1	4.31227
No AVP	Urine output	1	12.4152
No AVP	Urine output	1	14.3301
AVP 20 ng/h	Urine output	1	4.01192
AVP 20 ng/h	Urine output	1	13.7519
AVP 30 ng/h	Urine output	1	1.52985
AVP 30 ng/h	Urine output	1	9.51613
AVP 30 ng/h	Urine output	1	3.82189
AVP 30 ng/h	Urine output	1	6.1188
AVP 30 ng/h	Urine output	1	2.21311
AVP 30 ng/h	Urine output	1	3.52442
AVP 30 ng/h	Urine output	1	5.88486
AVP 30 ng/h	Urine output	1	2.57336
AVP 30 ng/h	Urine output	1	2.47505
AVP 30 ng/h	Urine output	1	3.40426
AVP 30 ng/h	Urine output	1	1.62281
No AVP	Urine output	1	13.3068
No AVP	Urine output	1	11.9581
No AVP	Urine output	1	11.1613
AVP 50 ng/h	Urine output	1	1.85148
AVP 50 ng/h	Urine output	1	3.68889
AVP 50 ng/h	Urine output	1	8.20743
No AVP	Urine output	1	12.9199
No AVP	Urine output	1	12.183
AVP 50 ng/h	Urine output	1	1.40725
AVP 50 ng/h	Urine output	1	2.57155
AVP 50 ng/h	Urine output	1	5.67704
AVP 50 ng/h	Urine output	1	2.67857
No AVP	Urine output	1	14.0081
No AVP	Urine output	1	13.6521
AVP 50 ng/h	Urine output	1	6.62551
AVP 50 ng/h	Urine output	1	7.42294
AVP 50 ng/h	Urine output	1	9.25417
AVP 50 ng/h	Urine output	1	2.1749
AVP 30 ng/h	Urine output	1	5.03824
AVP 30 ng/h	Urine output	1	5.53759
AVP 30 ng/h	Urine output	1	5.3735
AVP 30 ng/h	Urine output	1	8.43185
AVP 30 ng/h	Urine output	1	4.66695
AVP 20 ng/h	Urine output	2	11.6858
AVP 20 ng/h	Urine output	2	14.4177
AVP 50 ng/h	Urine output	2	5.07463
AVP 50 ng/h	Urine output	2	4.28571
AVP 30 ng/h	Urine output	2	1.87234
AVP 30 ng/h	Urine output	2	9.09091
No AVP	Urine output	2	12.9536
No AVP	Urine output	2	13.786
AVP 20 ng/h	Urine output	2	-4.20168
AVP 20 ng/h	Urine output	2	13.8044
AVP 30 ng/h	Urine output	2	2.7668
AVP 30 ng/h	Urine output	2	5.77869
AVP 30 ng/h	Urine output	2	2.85714
AVP 30 ng/h	Urine output	2	4.65439
AVP 30 ng/h	Urine output	2	3.16239
AVP 30 ng/h	Urine output	2	8.34821
AVP 30 ng/h	Urine output	2	6.16438
AVP 30 ng/h	Urine output	2	1.15385
AVP 30 ng/h	Urine output	2	3.79167
AVP 30 ng/h	Urine output	2	3.78995
AVP 30 ng/h	Urine output	2	3.27273
No AVP	Urine output	2	12.7731
No AVP	Urine output	2	12.3317
No AVP	Urine output	2	13.0156
AVP 50 ng/h	Urine output	2	3.92484
AVP 50 ng/h	Urine output	2	2.97591
AVP 50 ng/h	Urine output	2	2.09402
No AVP	Urine output	2	13.9355
No AVP	Urine output	2	12.8976
AVP 50 ng/h	Urine output	2	1.0989
AVP 50 ng/h	Urine output	2	2.32658
AVP 50 ng/h	Urine output	2	4.10415
AVP 50 ng/h	Urine output	2	2.55169
No AVP	Urine output	2	14.3379
No AVP	Urine output	2	16.1538
AVP 50 ng/h	Urine output	2	3.35196
AVP 50 ng/h	Urine output	2	3.10747
AVP 50 ng/h	Urine output	2	3.21558
AVP 50 ng/h	Urine output	2	3.89484
AVP 30 ng/h	Urine output	2	3.20856
AVP 30 ng/h	Urine output	2	5.32141
AVP 30 ng/h	Urine output	2	5.00653
AVP 30 ng/h	Urine output	2	5.56834
AVP 30 ng/h	Urine output	2	5.61178
AVP 20 ng/h	Urine output	3	10.8502
AVP 20 ng/h	Urine output	3	11.3115
AVP 50 ng/h	Urine output	3	2.11618
AVP 50 ng/h	Urine output	3	4.71366
AVP 30 ng/h	Urine output	3	1.56398
AVP 30 ng/h	Urine output	3	8.58268
No AVP	Urine output	3	12.7826
No AVP	Urine output	3	12.8936
AVP 20 ng/h	Urine output	3	14.6222
AVP 20 ng/h	Urine output	3	11.9561
AVP 30 ng/h	Urine output	3	1.82524
AVP 30 ng/h	Urine output	3	6.91995
AVP 30 ng/h	Urine output	3	4.2449
AVP 30 ng/h	Urine output	3	8.61153
AVP 30 ng/h	Urine output	3	3.96313
AVP 30 ng/h	Urine output	3	2.80374
AVP 30 ng/h	Urine output	3	2.85714
AVP 30 ng/h	Urine output	3	2.30769
AVP 30 ng/h	Urine output	3	2.35294
AVP 30 ng/h	Urine output	3	4.42786
AVP 30 ng/h	Urine output	3	5.7732
No AVP	Urine output	3	11.681
No AVP	Urine output	3	12.8935
No AVP	Urine output	3	11.3033
AVP 50 ng/h	Urine output	3	3.69203
AVP 50 ng/h	Urine output	3	2.6973
AVP 50 ng/h	Urine output	3	2.14552
No AVP	Urine output	3	13.6554
No AVP	Urine output	3	12.0089
AVP 50 ng/h	Urine output	3	2.53521
AVP 50 ng/h	Urine output	3	2.63645
AVP 50 ng/h	Urine output	3	8.85073
AVP 50 ng/h	Urine output	3	1.85803
No AVP	Urine output	3	13.2218
No AVP	Urine output	3	13.3333
AVP 50 ng/h	Urine output	3	8.40812
AVP 50 ng/h	Urine output	3	7.36842
AVP 50 ng/h	Urine output	3	1.00478
AVP 50 ng/h	Urine output	3	4.53074
AVP 30 ng/h	Urine output	3	3.88451
AVP 30 ng/h	Urine output	3	7.93508
AVP 30 ng/h	Urine output	3	4.94062
AVP 30 ng/h	Urine output	3	4.5977
AVP 30 ng/h	Urine output	3	5.88531
AVP 20 ng/h	Urine output	4	9.5082
AVP 20 ng/h	Urine output	4	10.8297
AVP 30 ng/h	Urine output	4	4.70984
AVP 30 ng/h	Urine output	4	2.09756
AVP 30 ng/h	Urine output	4	16.7327
AVP 30 ng/h	Urine output	4	3.60021
AVP 30 ng/h	Urine output	4	4.51918
AVP 30 ng/h	Urine output	4	7.84615
AVP 30 ng/h	Urine output	4	4.43243
AVP 30 ng/h	Urine output	4	16.7021
No AVP	Urine output	4	7.81659
No AVP	Urine output	4	12.2897
No AVP	Urine output	4	11.0468
AVP 50 ng/h	Urine output	4	2.03214
AVP 50 ng/h	Urine output	4	2.36052
AVP 50 ng/h	Urine output	4	1.7658
No AVP	Urine output	4	13.8928
No AVP	Urine output	4	12.466
AVP 50 ng/h	Urine output	4	1.01885
AVP 50 ng/h	Urine output	4	1.93837
AVP 50 ng/h	Urine output	4	16.2857
AVP 50 ng/h	Urine output	4	0.518403
No AVP	Urine output	4	13.1534
No AVP	Urine output	4	12.3636
AVP 50 ng/h	Urine output	4	22.0157
AVP 50 ng/h	Urine output	4	3.65079
AVP 50 ng/h	Urine output	4	1.52599
AVP 50 ng/h	Urine output	4	3.28253
AVP 30 ng/h	Urine output	4	1.98129
AVP 30 ng/h	Urine output	4	7.36041
AVP 30 ng/h	Urine output	4	2.73619
AVP 30 ng/h	Urine output	4	1.62901
AVP 30 ng/h	Urine output	4	4.13451

## Sheet: S6B
Treatment	variable	Day	value
AVP 20 ng/h	Urine osmolality	1	779
AVP 20 ng/h	Urine osmolality	1	812
AVP 50 ng/h	Urine osmolality	1	814
AVP 50 ng/h	Urine osmolality	1	1304
AVP 30 ng/h	Urine osmolality	1	1351
AVP 30 ng/h	Urine osmolality	1	996
No AVP	Urine osmolality	1	422
No AVP	Urine osmolality	1	379
AVP 20 ng/h	Urine osmolality	1	976
AVP 20 ng/h	Urine osmolality	1	543
AVP 30 ng/h	Urine osmolality	1	2467
AVP 30 ng/h	Urine osmolality	1	486
AVP 30 ng/h	Urine osmolality	1	789
AVP 30 ng/h	Urine osmolality	1	871
AVP 30 ng/h	Urine osmolality	1	1868
AVP 30 ng/h	Urine osmolality	1	1136
AVP 30 ng/h	Urine osmolality	1	1224
AVP 30 ng/h	Urine osmolality	1	1672
AVP 30 ng/h	Urine osmolality	1	1776
AVP 30 ng/h	Urine osmolality	1	1952
AVP 30 ng/h	Urine osmolality	1	2740
No AVP	Urine osmolality	1	396
No AVP	Urine osmolality	1	400
No AVP	Urine osmolality	1	408
AVP 50 ng/h	Urine osmolality	1	2432
AVP 50 ng/h	Urine osmolality	1	1576
AVP 50 ng/h	Urine osmolality	1	740
No AVP	Urine osmolality	1	408
No AVP	Urine osmolality	1	436
AVP 50 ng/h	Urine osmolality	1	1792
AVP 50 ng/h	Urine osmolality	1	1652
AVP 50 ng/h	Urine osmolality	1	908
AVP 50 ng/h	Urine osmolality	1	1840
No AVP	Urine osmolality	1	388
No AVP	Urine osmolality	1	352
AVP 50 ng/h	Urine osmolality	1	996
AVP 50 ng/h	Urine osmolality	1	964
AVP 50 ng/h	Urine osmolality	1	796
AVP 50 ng/h	Urine osmolality	1	2568
AVP 30 ng/h	Urine osmolality	1	1116
AVP 30 ng/h	Urine osmolality	1	1364
AVP 30 ng/h	Urine osmolality	1	1144
AVP 30 ng/h	Urine osmolality	1	676
AVP 30 ng/h	Urine osmolality	1	1340
AVP 20 ng/h	Urine osmolality	2	574
AVP 20 ng/h	Urine osmolality	2	419
AVP 50 ng/h	Urine osmolality	2	1101
AVP 50 ng/h	Urine osmolality	2	1708
AVP 30 ng/h	Urine osmolality	2	2510
AVP 30 ng/h	Urine osmolality	2	492
No AVP	Urine osmolality	2	341
No AVP	Urine osmolality	2	367
AVP 20 ng/h	Urine osmolality	2	455
AVP 20 ng/h	Urine osmolality	2	438
AVP 30 ng/h	Urine osmolality	2	2215
AVP 30 ng/h	Urine osmolality	2	1415
AVP 30 ng/h	Urine osmolality	2	2271
AVP 30 ng/h	Urine osmolality	2	1164
AVP 30 ng/h	Urine osmolality	2	2268
AVP 30 ng/h	Urine osmolality	2	996
AVP 30 ng/h	Urine osmolality	2	1612
AVP 30 ng/h	Urine osmolality	2	3784
AVP 30 ng/h	Urine osmolality	2	1824
AVP 30 ng/h	Urine osmolality	2	2192
AVP 30 ng/h	Urine osmolality	2	2004
No AVP	Urine osmolality	2	344
No AVP	Urine osmolality	2	372
No AVP	Urine osmolality	2	404
AVP 50 ng/h	Urine osmolality	2	1788
AVP 50 ng/h	Urine osmolality	2	2260
AVP 50 ng/h	Urine osmolality	2	3084
No AVP	Urine osmolality	2	396
No AVP	Urine osmolality	2	396
AVP 50 ng/h	Urine osmolality	2	3872
AVP 50 ng/h	Urine osmolality	2	1732
AVP 50 ng/h	Urine osmolality	2	1672
AVP 50 ng/h	Urine osmolality	2	2808
No AVP	Urine osmolality	2	400
No AVP	Urine osmolality	2	312
AVP 50 ng/h	Urine osmolality	2	2256
AVP 50 ng/h	Urine osmolality	2	2404
AVP 50 ng/h	Urine osmolality	2	2568
AVP 50 ng/h	Urine osmolality	2	2944
AVP 30 ng/h	Urine osmolality	2	2580
AVP 30 ng/h	Urine osmolality	2	1516
AVP 30 ng/h	Urine osmolality	2	1784
AVP 30 ng/h	Urine osmolality	2	1440
AVP 30 ng/h	Urine osmolality	2	1924
AVP 20 ng/h	Urine osmolality	3	768
AVP 20 ng/h	Urine osmolality	3	684
AVP 50 ng/h	Urine osmolality	3	1629
AVP 50 ng/h	Urine osmolality	3	1521
AVP 30 ng/h	Urine osmolality	3	3195
AVP 30 ng/h	Urine osmolality	3	551
No AVP	Urine osmolality	3	343
No AVP	Urine osmolality	3	367
AVP 20 ng/h	Urine osmolality	3	436
AVP 20 ng/h	Urine osmolality	3	504
AVP 30 ng/h	Urine osmolality	3	2143
AVP 30 ng/h	Urine osmolality	3	1461
AVP 30 ng/h	Urine osmolality	3	1569
AVP 30 ng/h	Urine osmolality	3	1037
AVP 30 ng/h	Urine osmolality	3	1960
AVP 30 ng/h	Urine osmolality	3	788
AVP 30 ng/h	Urine osmolality	3	2140
AVP 30 ng/h	Urine osmolality	3	3040
AVP 30 ng/h	Urine osmolality	3	2344
AVP 30 ng/h	Urine osmolality	3	1892
AVP 30 ng/h	Urine osmolality	3	1332
No AVP	Urine osmolality	3	340
No AVP	Urine osmolality	3	420
No AVP	Urine osmolality	3	420
AVP 50 ng/h	Urine osmolality	3	1708
AVP 50 ng/h	Urine osmolality	3	2760
AVP 50 ng/h	Urine osmolality	3	2504
No AVP	Urine osmolality	3	424
No AVP	Urine osmolality	3	484
AVP 50 ng/h	Urine osmolality	3	2156
AVP 50 ng/h	Urine osmolality	3	2512
AVP 50 ng/h	Urine osmolality	3	900
AVP 50 ng/h	Urine osmolality	3	3072
No AVP	Urine osmolality	3	392
No AVP	Urine osmolality	3	392
AVP 50 ng/h	Urine osmolality	3	784
AVP 50 ng/h	Urine osmolality	3	944
AVP 50 ng/h	Urine osmolality	3	3780
AVP 50 ng/h	Urine osmolality	3	2296
AVP 30 ng/h	Urine osmolality	3	1632
AVP 30 ng/h	Urine osmolality	3	868
AVP 30 ng/h	Urine osmolality	3	1640
AVP 30 ng/h	Urine osmolality	3	1616
AVP 30 ng/h	Urine osmolality	3	1332
AVP 20 ng/h	Urine osmolality	4	679
AVP 20 ng/h	Urine osmolality	4	797
AVP 30 ng/h	Urine osmolality	4	1449
AVP 30 ng/h	Urine osmolality	4	2860
AVP 30 ng/h	Urine osmolality	4	496
AVP 30 ng/h	Urine osmolality	4	2304
AVP 30 ng/h	Urine osmolality	4	2320
AVP 30 ng/h	Urine osmolality	4	940
AVP 30 ng/h	Urine osmolality	4	1688
AVP 30 ng/h	Urine osmolality	4	468
No AVP	Urine osmolality	4	384
No AVP	Urine osmolality	4	388
No AVP	Urine osmolality	4	424
AVP 50 ng/h	Urine osmolality	4	2568
AVP 50 ng/h	Urine osmolality	4	2920
AVP 50 ng/h	Urine osmolality	4	2764
No AVP	Urine osmolality	4	404
No AVP	Urine osmolality	4	448
AVP 50 ng/h	Urine osmolality	4	3548
AVP 50 ng/h	Urine osmolality	4	3296
AVP 50 ng/h	Urine osmolality	4	576
AVP 50 ng/h	Urine osmolality	4	6960
No AVP	Urine osmolality	4	396
No AVP	Urine osmolality	4	340
AVP 50 ng/h	Urine osmolality	4	280
AVP 50 ng/h	Urine osmolality	4	1700
AVP 50 ng/h	Urine osmolality	4	3848
AVP 50 ng/h	Urine osmolality	4	3552
AVP 30 ng/h	Urine osmolality	4	2696
AVP 30 ng/h	Urine osmolality	4	1164
AVP 30 ng/h	Urine osmolality	4	2544
AVP 30 ng/h	Urine osmolality	4	3024
AVP 30 ng/h	Urine osmolality	4	1588

## Sheet: S6C
Treatment	variable	Day	value
AVP 50 ng/h	plasma sodium	1	121.344
AVP 50 ng/h	plasma sodium	1	117.216
AVP 30 ng/h	plasma sodium	1	117.792
AVP 30 ng/h	plasma sodium	1	120.864
No AVP	plasma sodium	1	139.392
No AVP	plasma sodium	1	141.12
AVP 20 ng/h	plasma sodium	2	137.952
AVP 20 ng/h	plasma sodium	2	132.768
AVP 50 ng/h	plasma sodium	2	113.76
AVP 50 ng/h	plasma sodium	2	104.448
AVP 30 ng/h	plasma sodium	2	119.52
AVP 30 ng/h	plasma sodium	2	123.168
No AVP	plasma sodium	2	141.312
No AVP	plasma sodium	2	143.904
AVP 20 ng/h	plasma sodium	2	146.016
AVP 20 ng/h	plasma sodium	2	148.896
AVP 30 ng/h	plasma sodium	2	125.952
AVP 30 ng/h	plasma sodium	2	94.656
AVP 30 ng/h	plasma sodium	2	119.712
AVP 30 ng/h	plasma sodium	2	102.912
AVP 30 ng/h	plasma sodium	2	97.536
AVP 30 ng/h	plasma sodium	2	102.528
AVP 30 ng/h	plasma sodium	2	94.7
AVP 30 ng/h	plasma sodium	2	112.4
AVP 30 ng/h	plasma sodium	2	108
AVP 30 ng/h	plasma sodium	2	101.4
AVP 30 ng/h	plasma sodium	2	107
No AVP	plasma sodium	2	137.8
No AVP	plasma sodium	2	137.9
No AVP	plasma sodium	2	139.8
AVP 50 ng/h	plasma sodium	2	103.4
AVP 50 ng/h	plasma sodium	2	103.2
AVP 50 ng/h	plasma sodium	2	100.4
No AVP	plasma sodium	2	138.4
No AVP	plasma sodium	2	142.8
AVP 50 ng/h	plasma sodium	2	114.1
AVP 50 ng/h	plasma sodium	2	109.7
AVP 50 ng/h	plasma sodium	2	107.1
AVP 50 ng/h	plasma sodium	2	105.6
No AVP	plasma sodium	2	139.6
No AVP	plasma sodium	2	139
AVP 50 ng/h	plasma sodium	2	100.4
AVP 50 ng/h	plasma sodium	2	98.6
AVP 50 ng/h	plasma sodium	2	107.8
AVP 50 ng/h	plasma sodium	2	100.7
AVP 30 ng/h	plasma sodium	2	107
AVP 30 ng/h	plasma sodium	2	99.4
AVP 30 ng/h	plasma sodium	2	102.7
AVP 30 ng/h	plasma sodium	2	97.9
AVP 30 ng/h	plasma sodium	2	108.8
AVP 20 ng/h	plasma sodium	3	139.2
AVP 20 ng/h	plasma sodium	3	142.944
AVP 50 ng/h	plasma sodium	3	116.544
AVP 50 ng/h	plasma sodium	3	92.16
AVP 30 ng/h	plasma sodium	3	122.304
AVP 30 ng/h	plasma sodium	3	108.288
No AVP	plasma sodium	3	141.12
No AVP	plasma sodium	3	143.808
AVP 20 ng/h	plasma sodium	3	140.256
AVP 20 ng/h	plasma sodium	3	141.024
AVP 30 ng/h	plasma sodium	3	111.744
AVP 30 ng/h	plasma sodium	3	90.816
AVP 30 ng/h	plasma sodium	3	108.576
AVP 30 ng/h	plasma sodium	3	93.792
AVP 30 ng/h	plasma sodium	3	91.872
AVP 30 ng/h	plasma sodium	3	110.112
AVP 30 ng/h	plasma sodium	3	97.4
AVP 30 ng/h	plasma sodium	3	102.5
AVP 30 ng/h	plasma sodium	3	101.6
AVP 30 ng/h	plasma sodium	3	98.6
AVP 30 ng/h	plasma sodium	3	106.7
No AVP	plasma sodium	3	140.8
No AVP	plasma sodium	3	135.7
No AVP	plasma sodium	3	140.7
AVP 50 ng/h	plasma sodium	3	96.9
AVP 50 ng/h	plasma sodium	3	95.5
AVP 50 ng/h	plasma sodium	3	102.8
No AVP	plasma sodium	3	137.8
AVP 50 ng/h	plasma sodium	3	105.1
AVP 50 ng/h	plasma sodium	3	98.3
AVP 50 ng/h	plasma sodium	3	107.5
AVP 50 ng/h	plasma sodium	3	103.5
No AVP	plasma sodium	3	139.3
No AVP	plasma sodium	3	138.9
AVP 50 ng/h	plasma sodium	3	102.9
AVP 50 ng/h	plasma sodium	3	96.3
AVP 50 ng/h	plasma sodium	3	108.5
AVP 50 ng/h	plasma sodium	3	95.4
AVP 30 ng/h	plasma sodium	3	102.1
AVP 30 ng/h	plasma sodium	3	99.1
AVP 30 ng/h	plasma sodium	3	101
AVP 30 ng/h	plasma sodium	3	95.9
AVP 30 ng/h	plasma sodium	3	105.8
AVP 20 ng/h	plasma sodium	4	136.032
AVP 20 ng/h	plasma sodium	4	137.184
AVP 30 ng/h	plasma sodium	4	109.632
AVP 30 ng/h	plasma sodium	4	94.368
AVP 30 ng/h	plasma sodium	4	110.4
AVP 30 ng/h	plasma sodium	4	94.56
AVP 30 ng/h	plasma sodium	4	87.744
AVP 30 ng/h	plasma sodium	4	108.288
AVP 30 ng/h	plasma sodium	4	94.5
AVP 30 ng/h	plasma sodium	4	93.8
AVP 30 ng/h	plasma sodium	4	99.5
AVP 30 ng/h	plasma sodium	4	97.5
AVP 30 ng/h	plasma sodium	4	119.8
No AVP	plasma sodium	4	137.2
No AVP	plasma sodium	4	138.8
No AVP	plasma sodium	4	139.8
AVP 50 ng/h	plasma sodium	4	96.4
AVP 50 ng/h	plasma sodium	4	96.2
AVP 50 ng/h	plasma sodium	4	96.3
No AVP	plasma sodium	4	138.5
No AVP	plasma sodium	4	139.8
AVP 50 ng/h	plasma sodium	4	108.3
AVP 50 ng/h	plasma sodium	4	95.5
AVP 50 ng/h	plasma sodium	4	108.8
AVP 50 ng/h	plasma sodium	4	106.8
No AVP	plasma sodium	4	138.9
No AVP	plasma sodium	4	138.5
AVP 50 ng/h	plasma sodium	4	114
AVP 50 ng/h	plasma sodium	4	99.1
AVP 50 ng/h	plasma sodium	4	103.4
AVP 50 ng/h	plasma sodium	4	93.9
AVP 30 ng/h	plasma sodium	4	99.8
AVP 30 ng/h	plasma sodium	4	100.9
AVP 30 ng/h	plasma sodium	4	102.2
AVP 30 ng/h	plasma sodium	4	94
AVP 30 ng/h	plasma sodium	4	110.5

## Sheet: S6D
Treatment	variable	Day	value
AVP 20 ng/h	Weight change	0	0
AVP 20 ng/h	Weight change	0	0
AVP 50 ng/h	Weight change	0	0
AVP 50 ng/h	Weight change	0	0
AVP 30 ng/h	Weight change	0	0
AVP 30 ng/h	Weight change	0	0
No AVP	Weight change	0	0
No AVP	Weight change	0	0
AVP 20 ng/h	Weight change	0	0
AVP 20 ng/h	Weight change	0	0
AVP 30 ng/h	Weight change	0	0
AVP 30 ng/h	Weight change	0	0
AVP 30 ng/h	Weight change	0	0
AVP 30 ng/h	Weight change	0	0
AVP 30 ng/h	Weight change	0	0
AVP 30 ng/h	Weight change	0	0
AVP 30 ng/h	Weight change	0	0
AVP 30 ng/h	Weight change	0	0
AVP 30 ng/h	Weight change	0	0
AVP 30 ng/h	Weight change	0	0
AVP 30 ng/h	Weight change	0	0
No AVP	Weight change	0	0
No AVP	Weight change	0	0
No AVP	Weight change	0	0
AVP 50 ng/h	Weight change	0	0
AVP 50 ng/h	Weight change	0	0
AVP 50 ng/h	Weight change	0	0
No AVP	Weight change	0	0
No AVP	Weight change	0	0
AVP 50 ng/h	Weight change	0	0
AVP 50 ng/h	Weight change	0	0
AVP 50 ng/h	Weight change	0	0
AVP 50 ng/h	Weight change	0	0
No AVP	Weight change	0	0
No AVP	Weight change	0	0
AVP 50 ng/h	Weight change	0	0
AVP 50 ng/h	Weight change	0	0
AVP 50 ng/h	Weight change	0	0
AVP 50 ng/h	Weight change	0	0
AVP 30 ng/h	Weight change	0	0
AVP 30 ng/h	Weight change	0	0
AVP 30 ng/h	Weight change	0	0
AVP 30 ng/h	Weight change	0	0
AVP 30 ng/h	Weight change	0	0
AVP 50 ng/h	Weight change	1	2.15054
AVP 50 ng/h	Weight change	1	-1.51515
AVP 30 ng/h	Weight change	1	-4.49438
AVP 30 ng/h	Weight change	1	-0.729927
No AVP	Weight change	1	-3.78788
No AVP	Weight change	1	-5.51471
AVP 20 ng/h	Weight change	2	-5.77617
AVP 20 ng/h	Weight change	2	-10.1083
AVP 50 ng/h	Weight change	2	-3.94265
AVP 50 ng/h	Weight change	2	-7.19697
AVP 30 ng/h	Weight change	2	-11.985
AVP 30 ng/h	Weight change	2	-3.64964
No AVP	Weight change	2	-10.2273
No AVP	Weight change	2	-10.6618
AVP 20 ng/h	Weight change	2	-10.3578
AVP 20 ng/h	Weight change	2	-11.7476
AVP 30 ng/h	Weight change	2	-10.6007
AVP 30 ng/h	Weight change	2	-3.1746
AVP 30 ng/h	Weight change	2	-2.5641
AVP 30 ng/h	Weight change	2	-11.8494
AVP 30 ng/h	Weight change	2	-7.87402
AVP 30 ng/h	Weight change	2	-9.31174
AVP 30 ng/h	Weight change	2	-12.4
AVP 30 ng/h	Weight change	2	-11.4894
AVP 30 ng/h	Weight change	2	-8.04598
AVP 30 ng/h	Weight change	2	-12.749
AVP 30 ng/h	Weight change	2	-6.77966
No AVP	Weight change	2	-9.84848
No AVP	Weight change	2	-3.23529
No AVP	Weight change	2	-3.66512
AVP 50 ng/h	Weight change	2	-6.95416
AVP 50 ng/h	Weight change	2	-11.1624
AVP 50 ng/h	Weight change	2	-8.52228
No AVP	Weight change	2	-9.7501
No AVP	Weight change	2	-8.74751
AVP 50 ng/h	Weight change	2	-5.7971
AVP 50 ng/h	Weight change	2	-7.19712
AVP 50 ng/h	Weight change	2	-8.99598
AVP 50 ng/h	Weight change	2	-6.49938
No AVP	Weight change	2	-9.98172
No AVP	Weight change	2	-9.69086
AVP 50 ng/h	Weight change	2	-8.13265
AVP 50 ng/h	Weight change	2	-5.50571
AVP 50 ng/h	Weight change	2	-12.5545
AVP 50 ng/h	Weight change	2	-12.9661
AVP 30 ng/h	Weight change	2	-13.897
AVP 30 ng/h	Weight change	2	-9.61908
AVP 30 ng/h	Weight change	2	-12.1942
AVP 30 ng/h	Weight change	2	-5.93074
AVP 30 ng/h	Weight change	2	-14.4094
AVP 20 ng/h	Weight change	3	-10.8303
AVP 20 ng/h	Weight change	3	-11.9134
AVP 50 ng/h	Weight change	3	-13.6201
AVP 50 ng/h	Weight change	3	-14.0152
AVP 30 ng/h	Weight change	3	-20.9738
AVP 30 ng/h	Weight change	3	-7.29927
No AVP	Weight change	3	-12.8788
No AVP	Weight change	3	-13.6029
AVP 20 ng/h	Weight change	3	-15.2542
AVP 20 ng/h	Weight change	3	-14.1769
AVP 30 ng/h	Weight change	3	-9.0106
AVP 30 ng/h	Weight change	3	-12.2619
AVP 30 ng/h	Weight change	3	-10.2564
AVP 30 ng/h	Weight change	3	-19.2897
AVP 30 ng/h	Weight change	3	-14.5669
AVP 30 ng/h	Weight change	3	-13.3603
AVP 30 ng/h	Weight change	3	-18.8
AVP 30 ng/h	Weight change	3	-17.0213
AVP 30 ng/h	Weight change	3	-15.3257
AVP 30 ng/h	Weight change	3	-19.9203
AVP 30 ng/h	Weight change	3	-17.7966
No AVP	Weight change	3	-12.1212
No AVP	Weight change	3	-2.56303
No AVP	Weight change	3	-4.08951
AVP 50 ng/h	Weight change	3	-13.7141
AVP 50 ng/h	Weight change	3	-15.9883
AVP 50 ng/h	Weight change	3	-16.1845
No AVP	Weight change	3	-11.7984
No AVP	Weight change	3	-10.9344
AVP 50 ng/h	Weight change	3	-11.8012
AVP 50 ng/h	Weight change	3	-13.5546
AVP 50 ng/h	Weight change	3	-8.79518
AVP 50 ng/h	Weight change	3	-13.6569
No AVP	Weight change	3	-12.6143
No AVP	Weight change	3	-11.9486
AVP 50 ng/h	Weight change	3	-16.4232
AVP 50 ng/h	Weight change	3	-14.7635
AVP 50 ng/h	Weight change	3	-17.2277
AVP 50 ng/h	Weight change	3	-21.4407
AVP 30 ng/h	Weight change	3	-20.2595
AVP 30 ng/h	Weight change	3	-14.6595
AVP 30 ng/h	Weight change	3	-19.5336
AVP 30 ng/h	Weight change	3	-13.3766
AVP 30 ng/h	Weight change	3	-21.7323
AVP 20 ng/h	Weight change	4	-11.9134
AVP 20 ng/h	Weight change	4	-17.3285
AVP 30 ng/h	Weight change	4	-27.1892
AVP 30 ng/h	Weight change	4	-19.2913
AVP 30 ng/h	Weight change	4	-18.2186
AVP 30 ng/h	Weight change	4	-25.56
AVP 30 ng/h	Weight change	4	-19.0213
AVP 30 ng/h	Weight change	4	-25.2874
AVP 30 ng/h	Weight change	4	-26.2948
AVP 30 ng/h	Weight change	4	-20.339
No AVP	Weight change	4	-13.2576
No AVP	Weight change	4	-10.084
No AVP	Weight change	4	-13.3873
AVP 50 ng/h	Weight change	4	-17.7933
AVP 50 ng/h	Weight change	4	-21.7793
AVP 50 ng/h	Weight change	4	-15.8718
No AVP	Weight change	4	-13.601
No AVP	Weight change	4	-12.2863
AVP 50 ng/h	Weight change	4	-18.7164
AVP 50 ng/h	Weight change	4	-19.5522
AVP 50 ng/h	Weight change	4	-15.6627
AVP 50 ng/h	Weight change	4	-20.6499
No AVP	Weight change	4	-14.6618
No AVP	Weight change	4	-14.0327
AVP 50 ng/h	Weight change	4	-19.3052
AVP 50 ng/h	Weight change	4	-22.9201
AVP 50 ng/h	Weight change	4	-16.9505
AVP 50 ng/h	Weight change	4	-27.7119
AVP 30 ng/h	Weight change	4	-23.9431
AVP 30 ng/h	Weight change	4	-24.2016
AVP 30 ng/h	Weight change	4	-25.9557
AVP 30 ng/h	Weight change	4	-17.619
AVP 30 ng/h	Weight change	4	-28.5827

## Sheet: S6E
Treatment	variable	Day	value
AVP 20 ng/h	Water intake	1	10.0372
AVP 20 ng/h	Water intake	1	10.1521
AVP 50 ng/h	Water intake	1	9.7075
AVP 50 ng/h	Water intake	1	8.86051
AVP 30 ng/h	Water intake	1	8.60558
AVP 30 ng/h	Water intake	1	9.27509
No AVP	Water intake	1	12.3752
No AVP	Water intake	1	13.5922
AVP 20 ng/h	Water intake	1	5.95829
AVP 20 ng/h	Water intake	1	12.5193
AVP 30 ng/h	Water intake	1	4.34701
AVP 30 ng/h	Water intake	1	10.9879
AVP 30 ng/h	Water intake	1	5.52876
AVP 30 ng/h	Water intake	1	9.89422
AVP 30 ng/h	Water intake	1	5.2459
AVP 30 ng/h	Water intake	1	8.30149
AVP 30 ng/h	Water intake	1	9.48827
AVP 30 ng/h	Water intake	1	5.25959
AVP 30 ng/h	Water intake	1	7.32535
AVP 30 ng/h	Water intake	1	4.91489
AVP 30 ng/h	Water intake	1	6.64474
No AVP	Water intake	1	13.506
No AVP	Water intake	1	11.5311
No AVP	Water intake	1	10.9648
AVP 50 ng/h	Water intake	1	6.96317
AVP 50 ng/h	Water intake	1	6.28889
AVP 50 ng/h	Water intake	1	10.3512
No AVP	Water intake	1	12.5323
No AVP	Water intake	1	11.684
AVP 50 ng/h	Water intake	1	4.47761
AVP 50 ng/h	Water intake	1	6.76068
AVP 50 ng/h	Water intake	1	9.31455
AVP 50 ng/h	Water intake	1	6.95153
No AVP	Water intake	1	11.93
No AVP	Water intake	1	12.119
AVP 50 ng/h	Water intake	1	11.0082
AVP 50 ng/h	Water intake	1	12.6022
AVP 50 ng/h	Water intake	1	9.74012
AVP 50 ng/h	Water intake	1	5.82238
AVP 30 ng/h	Water intake	1	5.91543
AVP 30 ng/h	Water intake	1	10.772
AVP 30 ng/h	Water intake	1	8.97619
AVP 30 ng/h	Water intake	1	12.0901
AVP 30 ng/h	Water intake	1	5.13364
AVP 20 ng/h	Water intake	2	10.1149
AVP 20 ng/h	Water intake	2	10.6827
AVP 50 ng/h	Water intake	2	6.00746
AVP 50 ng/h	Water intake	2	6.57143
AVP 30 ng/h	Water intake	2	3.44681
AVP 30 ng/h	Water intake	2	10.1515
No AVP	Water intake	2	11.5612
No AVP	Water intake	2	11.8107
AVP 20 ng/h	Water intake	2	12.9832
AVP 20 ng/h	Water intake	2	14.3385
AVP 30 ng/h	Water intake	2	3.20158
AVP 30 ng/h	Water intake	2	5.67623
AVP 30 ng/h	Water intake	2	7.04887
AVP 30 ng/h	Water intake	2	3.31712
AVP 30 ng/h	Water intake	2	3.69658
AVP 30 ng/h	Water intake	2	5.49107
AVP 30 ng/h	Water intake	2	2.23744
AVP 30 ng/h	Water intake	2	5.91346
AVP 30 ng/h	Water intake	2	3.95833
AVP 30 ng/h	Water intake	2	2.83105
AVP 30 ng/h	Water intake	2	6.90909
No AVP	Water intake	2	10.2521
No AVP	Water intake	2	11.8107
No AVP	Water intake	2	12.8955
AVP 50 ng/h	Water intake	2	5.11482
AVP 50 ng/h	Water intake	2	4.48748
AVP 50 ng/h	Water intake	2	3.73932
No AVP	Water intake	2	14.798
No AVP	Water intake	2	11.1547
AVP 50 ng/h	Water intake	2	7.84615
AVP 50 ng/h	Water intake	2	7.2598
AVP 50 ng/h	Water intake	2	3.28773
AVP 50 ng/h	Water intake	2	1.95777
No AVP	Water intake	2	13.5662
No AVP	Water intake	2	14.8846
AVP 50 ng/h	Water intake	2	2.25612
AVP 50 ng/h	Water intake	2	2.56798
AVP 50 ng/h	Water intake	2	4.05344
AVP 50 ng/h	Water intake	2	5.50146
AVP 30 ng/h	Water intake	2	4.22946
AVP 30 ng/h	Water intake	2	3.59728
AVP 30 ng/h	Water intake	2	3.39573
AVP 30 ng/h	Water intake	2	5.38426
AVP 30 ng/h	Water intake	2	1.33395
AVP 20 ng/h	Water intake	3	10.6883
AVP 20 ng/h	Water intake	3	10.8197
AVP 50 ng/h	Water intake	3	2.07469
AVP 50 ng/h	Water intake	3	4.6696
AVP 30 ng/h	Water intake	3	2.58294
AVP 30 ng/h	Water intake	3	10.4724
No AVP	Water intake	3	12.4783
No AVP	Water intake	3	11.1489
AVP 20 ng/h	Water intake	3	13.2
AVP 20 ng/h	Water intake	3	13.0123
AVP 30 ng/h	Water intake	3	6.31068
AVP 30 ng/h	Water intake	3	2.64586
AVP 30 ng/h	Water intake	3	2
AVP 30 ng/h	Water intake	3	6.27845
AVP 30 ng/h	Water intake	3	1.95853
AVP 30 ng/h	Water intake	3	8.48131
AVP 30 ng/h	Water intake	3	3.34975
AVP 30 ng/h	Water intake	3	4.5641
AVP 30 ng/h	Water intake	3	2.08145
AVP 30 ng/h	Water intake	3	3.13433
AVP 30 ng/h	Water intake	3	3.35052
No AVP	Water intake	3	11.681
No AVP	Water intake	3	11.5998
No AVP	Water intake	3	11.786
AVP 50 ng/h	Water intake	3	4.34489
AVP 50 ng/h	Water intake	3	5.94406
AVP 50 ng/h	Water intake	3	2.63526
No AVP	Water intake	3	13.8876
No AVP	Water intake	3	11.5179
AVP 50 ng/h	Water intake	3	3.77934
AVP 50 ng/h	Water intake	3	3.49214
AVP 50 ng/h	Water intake	3	11.4047
AVP 50 ng/h	Water intake	3	2.38209
No AVP	Water intake	3	12.5105
No AVP	Water intake	3	12.8205
AVP 50 ng/h	Water intake	3	7.69957
AVP 50 ng/h	Water intake	3	7.46411
AVP 50 ng/h	Water intake	3	4.83254
AVP 50 ng/h	Water intake	3	2.42718
AVP 30 ng/h	Water intake	3	4.4357
AVP 30 ng/h	Water intake	3	10.009
AVP 30 ng/h	Water intake	3	3.44418
AVP 30 ng/h	Water intake	3	4.22289
AVP 30 ng/h	Water intake	3	3.16901
AVP 20 ng/h	Water intake	4	10.7377
AVP 20 ng/h	Water intake	4	11.5284
AVP 30 ng/h	Water intake	4	1.68209
AVP 30 ng/h	Water intake	4	2.60976
AVP 30 ng/h	Water intake	4	14.2079
AVP 30 ng/h	Water intake	4	3.22407
AVP 30 ng/h	Water intake	4	8.35523
AVP 30 ng/h	Water intake	4	1.64103
AVP 30 ng/h	Water intake	4	3.27027
AVP 30 ng/h	Water intake	4	14.016
No AVP	Water intake	4	11.3974
No AVP	Water intake	4	12.6636
No AVP	Water intake	4	11.804
AVP 50 ng/h	Water intake	4	4.06427
AVP 50 ng/h	Water intake	4	2.25322
AVP 50 ng/h	Water intake	4	8.48048
No AVP	Water intake	4	13.4661
No AVP	Water intake	4	11.5141
AVP 50 ng/h	Water intake	4	2.11411
AVP 50 ng/h	Water intake	4	2.85785
AVP 50 ng/h	Water intake	4	12.5238
AVP 50 ng/h	Water intake	4	2.92898
No AVP	Water intake	4	11.5253
No AVP	Water intake	4	12.6869
AVP 50 ng/h	Water intake	4	22.2603
AVP 50 ng/h	Water intake	4	3.14815
AVP 50 ng/h	Water intake	4	7.31998
AVP 50 ng/h	Water intake	4	4.5721
AVP 30 ng/h	Water intake	4	5.72372
AVP 30 ng/h	Water intake	4	4.97462
AVP 30 ng/h	Water intake	4	3.38152
AVP 30 ng/h	Water intake	4	4.8082
AVP 30 ng/h	Water intake	4	1.6538

## Sheet: S6F
Treatment	variable	Day	value
AVP 20 ng/h	Food intake	1	9.29368
AVP 20 ng/h	Food intake	1	9.5057
AVP 50 ng/h	Food intake	1	8.72029
AVP 50 ng/h	Food intake	1	6.26719
AVP 30 ng/h	Food intake	1	2.86853
AVP 30 ng/h	Food intake	1	7.08178
No AVP	Food intake	1	9.98004
No AVP	Food intake	1	9.70874
AVP 20 ng/h	Food intake	1	2.30387
AVP 20 ng/h	Food intake	1	9.6302
AVP 30 ng/h	Food intake	1	1.99627
AVP 30 ng/h	Food intake	1	10.0605
AVP 30 ng/h	Food intake	1	4.71243
AVP 30 ng/h	Food intake	1	1.49715
AVP 30 ng/h	Food intake	1	4.7541
AVP 30 ng/h	Food intake	1	7.66454
AVP 30 ng/h	Food intake	1	3.94456
AVP 30 ng/h	Food intake	1	4.53725
AVP 30 ng/h	Food intake	1	6.56687
AVP 30 ng/h	Food intake	1	3.21277
AVP 30 ng/h	Food intake	1	5.19737
No AVP	Food intake	1	9.96016
No AVP	Food intake	1	10.6769
No AVP	Food intake	1	9.82511
AVP 50 ng/h	Food intake	1	5.79593
AVP 50 ng/h	Food intake	1	2.51111
AVP 50 ng/h	Food intake	1	9.69784
No AVP	Food intake	1	10.7666
No AVP	Food intake	1	10.395
AVP 50 ng/h	Food intake	1	2.8145
AVP 50 ng/h	Food intake	1	5.22605
AVP 50 ng/h	Food intake	1	8.59966
AVP 50 ng/h	Food intake	1	6.10119
No AVP	Food intake	1	9.62094
No AVP	Food intake	1	9.12575
AVP 50 ng/h	Food intake	1	6.11111
AVP 50 ng/h	Food intake	1	8.82785
AVP 50 ng/h	Food intake	1	8.55694
AVP 50 ng/h	Food intake	1	4.1459
AVP 30 ng/h	Food intake	1	3.66622
AVP 30 ng/h	Food intake	1	6.08327
AVP 30 ng/h	Food intake	1	3.56198
AVP 30 ng/h	Food intake	1	11.1532
AVP 30 ng/h	Food intake	1	3.98812
AVP 20 ng/h	Food intake	2	9.57854
AVP 20 ng/h	Food intake	2	10.0402
AVP 50 ng/h	Food intake	2	4.62687
AVP 50 ng/h	Food intake	2	2.65306
AVP 30 ng/h	Food intake	2	1.65957
AVP 30 ng/h	Food intake	2	9.4697
No AVP	Food intake	2	10.5485
No AVP	Food intake	2	10.2881
AVP 20 ng/h	Food intake	2	10.5042
AVP 20 ng/h	Food intake	2	10.2712
AVP 30 ng/h	Food intake	2	2.6087
AVP 30 ng/h	Food intake	2	5.14344
AVP 30 ng/h	Food intake	2	6.59774
AVP 30 ng/h	Food intake	2	0.816256
AVP 30 ng/h	Food intake	2	1.81624
AVP 30 ng/h	Food intake	2	2.09821
AVP 30 ng/h	Food intake	2	1.50685
AVP 30 ng/h	Food intake	2	3.65385
AVP 30 ng/h	Food intake	2	3.25
AVP 30 ng/h	Food intake	2	1.27854
AVP 30 ng/h	Food intake	2	4.09091
No AVP	Food intake	2	10.5042
No AVP	Food intake	2	10.8554
No AVP	Food intake	2	10.012
AVP 50 ng/h	Food intake	2	2.77662
AVP 50 ng/h	Food intake	2	1.4171
AVP 50 ng/h	Food intake	2	1.30342
No AVP	Food intake	2	11.3482
No AVP	Food intake	2	10.8932
AVP 50 ng/h	Food intake	2	7.23077
AVP 50 ng/h	Food intake	2	3.25291
AVP 50 ng/h	Food intake	2	2.6699
AVP 50 ng/h	Food intake	2	1.07787
No AVP	Food intake	2	10.1543
No AVP	Food intake	2	9.61538
AVP 50 ng/h	Food intake	2	1.69746
AVP 50 ng/h	Food intake	2	1.44584
AVP 50 ng/h	Food intake	2	1.60779
AVP 50 ng/h	Food intake	2	1.50925
AVP 30 ng/h	Food intake	2	1.60428
AVP 30 ng/h	Food intake	2	1.29842
AVP 30 ng/h	Food intake	2	1.30605
AVP 30 ng/h	Food intake	2	4.0497
AVP 30 ng/h	Food intake	2	0.781969
AVP 20 ng/h	Food intake	3	10.1215
AVP 20 ng/h	Food intake	3	10.2459
AVP 50 ng/h	Food intake	3	1.45228
AVP 50 ng/h	Food intake	3	1.36564
AVP 30 ng/h	Food intake	3	1.77725
AVP 30 ng/h	Food intake	3	7.28346
No AVP	Food intake	3	10.8696
No AVP	Food intake	3	10.6383
AVP 20 ng/h	Food intake	3	11.1111
AVP 20 ng/h	Food intake	3	10.5619
AVP 30 ng/h	Food intake	3	5.76699
AVP 30 ng/h	Food intake	3	1.19855
AVP 30 ng/h	Food intake	3	1.59184
AVP 30 ng/h	Food intake	3	0.891502
AVP 30 ng/h	Food intake	3	0.9447
AVP 30 ng/h	Food intake	3	5.07009
AVP 30 ng/h	Food intake	3	1.33005
AVP 30 ng/h	Food intake	3	3.64103
AVP 30 ng/h	Food intake	3	1.26697
AVP 30 ng/h	Food intake	3	1.49254
AVP 30 ng/h	Food intake	3	1.54639
No AVP	Food intake	3	10.7759
No AVP	Food intake	3	10.7805
No AVP	Food intake	3	10.0563
AVP 50 ng/h	Food intake	3	1.8235
AVP 50 ng/h	Food intake	3	1.7982
AVP 50 ng/h	Food intake	3	1.98228
No AVP	Food intake	3	11.6117
No AVP	Food intake	3	11.1607
AVP 50 ng/h	Food intake	3	3.07512
AVP 50 ng/h	Food intake	3	1.45698
AVP 50 ng/h	Food intake	3	10.9643
AVP 50 ng/h	Food intake	3	1.38161
No AVP	Food intake	3	10.4603
No AVP	Food intake	3	9.86193
AVP 50 ng/h	Food intake	3	1.55881
AVP 50 ng/h	Food intake	3	1.48325
AVP 50 ng/h	Food intake	3	1.43541
AVP 50 ng/h	Food intake	3	1.77994
AVP 30 ng/h	Food intake	3	1.54856
AVP 30 ng/h	Food intake	3	1.84851
AVP 30 ng/h	Food intake	3	1.2114
AVP 30 ng/h	Food intake	3	1.42429
AVP 30 ng/h	Food intake	3	0.905433
AVP 20 ng/h	Food intake	4	10.2459
AVP 20 ng/h	Food intake	4	10.917
AVP 30 ng/h	Food intake	4	0.798991
AVP 30 ng/h	Food intake	4	0.902439
AVP 30 ng/h	Food intake	4	12.3267
AVP 30 ng/h	Food intake	4	1.71951
AVP 30 ng/h	Food intake	4	7.567
AVP 30 ng/h	Food intake	4	1.02564
AVP 30 ng/h	Food intake	4	1.10811
AVP 30 ng/h	Food intake	4	13.2181
No AVP	Food intake	4	10.917
No AVP	Food intake	4	11.6822
No AVP	Food intake	4	11.1359
AVP 50 ng/h	Food intake	4	1.27599
AVP 50 ng/h	Food intake	4	1.60944
AVP 50 ng/h	Food intake	4	4.71654
No AVP	Food intake	4	11.854
No AVP	Food intake	4	11.3327
AVP 50 ng/h	Food intake	4	1.34997
AVP 50 ng/h	Food intake	4	1.2674
AVP 50 ng/h	Food intake	4	11.9048
AVP 50 ng/h	Food intake	4	1.94401
No AVP	Food intake	4	10.7112
No AVP	Food intake	4	10.101
AVP 50 ng/h	Food intake	4	9.44227
AVP 50 ng/h	Food intake	4	1.87831
AVP 50 ng/h	Food intake	4	6.36624
AVP 50 ng/h	Food intake	4	3.75147
AVP 30 ng/h	Food intake	4	1.59604
AVP 30 ng/h	Food intake	4	1.3198
AVP 30 ng/h	Food intake	4	1.88436
AVP 30 ng/h	Food intake	4	1.39254
AVP 30 ng/h	Food intake	4	0.882029
