# Supplementary material for: A metabolically stable apelin-17 analog decreases AVP-induced antidiuresis and improves hyponatremia
Source: Nat Commun. 2021 Jan 12;12:305. doi: 10.1038/s41467-020-20560-y (PMC7804859; doi:10.1038/s41467-020-20560-y)
Supplement: Supplementary file 3 — Source Data [file 41467_2020_20560_MOESM3_ESM.zip › All_figures_data/Figure6_data.xlsx]

## Sheet: 6A
Treatment group	variable	value
AVP 30 ng/h - LIT01-196 900 nmol/kg SC	Plasma AVP	26.2192
AVP 30 ng/h - LIT01-196 900 nmol/kg SC	Plasma AVP	47.0941
AVP 30 ng/h - LIT01-196 900 nmol/kg SC	Plasma AVP	28.2654
AVP 30 ng/h - LIT01-196 900 nmol/kg SC	Plasma AVP	46.4247
AVP 30 ng/h - LIT01-196 900 nmol/kg SC	Plasma AVP	26.8381
AVP 30 ng/h - Saline	Plasma AVP	38.4015
AVP 30 ng/h - Saline	Plasma AVP	29.9539
AVP 30 ng/h - Saline	Plasma AVP	42.2273
AVP 30 ng/h - Saline	Plasma AVP	45.5688
AVP 30 ng/h - Saline	Plasma AVP	50.1623
AVP 30 ng/h - Saline	Plasma AVP	42.6076
AVP 30 ng/h - Saline	Plasma AVP	44.2544
No AVP - Saline	Plasma AVP	23.5237
No AVP - Saline	Plasma AVP	18.9112
No AVP - Saline	Plasma AVP	15.3135
No AVP - Saline	Plasma AVP	21.771
No AVP - Saline	Plasma AVP	20.295
No AVP - Saline	Plasma AVP	18.2655
No AVP - Saline	Plasma AVP	16.3283
No AVP - Saline	Plasma AVP	17.8042
AVP 30 ng/h - Tolvaptan 900 nmol/kg	Plasma AVP	39.2062
AVP 30 ng/h - Tolvaptan 900 nmol/kg	Plasma AVP	41.6048
AVP 30 ng/h - Tolvaptan 900 nmol/kg	Plasma AVP	44.1878
AVP 30 ng/h - Tolvaptan 900 nmol/kg	Plasma AVP	29.3355
AVP 30 ng/h - Tolvaptan 900 nmol/kg	Plasma AVP	51.7522
AVP 30 ng/h - Tolvaptan 900 nmol/kg	Plasma AVP	30.996
AVP 30 ng/h - Tolvaptan 900 nmol/kg	Plasma AVP	44.9258
AVP 30 ng/h - Tolvaptan 900 nmol/kg	Plasma AVP	45.018

## Sheet: 6B
Treatment group	variable	value
AVP 30 ng/h - LIT01-196 900 nmol/kg SC	Plasma apelin	2578
AVP 30 ng/h - LIT01-196 900 nmol/kg SC	Plasma apelin	2160
AVP 30 ng/h - LIT01-196 900 nmol/kg SC	Plasma apelin	2508
AVP 30 ng/h - LIT01-196 900 nmol/kg SC	Plasma apelin	1740
AVP 30 ng/h - LIT01-196 900 nmol/kg SC	Plasma apelin	2599
AVP 30 ng/h - Saline	Plasma apelin	425
AVP 30 ng/h - Saline	Plasma apelin	438
AVP 30 ng/h - Saline	Plasma apelin	449
AVP 30 ng/h - Saline	Plasma apelin	450
AVP 30 ng/h - Saline	Plasma apelin	548
AVP 30 ng/h - Saline	Plasma apelin	568
AVP 30 ng/h - Saline	Plasma apelin	561
No AVP - Saline	Plasma apelin	343
No AVP - Saline	Plasma apelin	402
No AVP - Saline	Plasma apelin	406
No AVP - Saline	Plasma apelin	678
No AVP - Saline	Plasma apelin	374
No AVP - Saline	Plasma apelin	380
No AVP - Saline	Plasma apelin	730
No AVP - Saline	Plasma apelin	672
AVP 30 ng/h - Tolvaptan 900 nmol/kg	Plasma apelin	312
AVP 30 ng/h - Tolvaptan 900 nmol/kg	Plasma apelin	375
AVP 30 ng/h - Tolvaptan 900 nmol/kg	Plasma apelin	335
AVP 30 ng/h - Tolvaptan 900 nmol/kg	Plasma apelin	404
AVP 30 ng/h - Tolvaptan 900 nmol/kg	Plasma apelin	283
AVP 30 ng/h - Tolvaptan 900 nmol/kg	Plasma apelin	315
AVP 30 ng/h - Tolvaptan 900 nmol/kg	Plasma apelin	384
AVP 30 ng/h - Tolvaptan 900 nmol/kg	Plasma apelin	365

## Sheet: 6C
Treatment group	variable	value
AVP 30 ng/h - LIT01-196 900 nmol/kg SC	Apelin to AVP ratio	98.309
AVP 30 ng/h - LIT01-196 900 nmol/kg SC	Apelin to AVP ratio	45.8759
AVP 30 ng/h - LIT01-196 900 nmol/kg SC	Apelin to AVP ratio	88.7295
AVP 30 ng/h - LIT01-196 900 nmol/kg SC	Apelin to AVP ratio	37.4882
AVP 30 ng/h - LIT01-196 900 nmol/kg SC	Apelin to AVP ratio	96.8538
AVP 30 ng/h - Saline	Apelin to AVP ratio	11.0584
AVP 30 ng/h - Saline	Apelin to AVP ratio	14.6159
AVP 30 ng/h - Saline	Apelin to AVP ratio	10.6425
AVP 30 ng/h - Saline	Apelin to AVP ratio	9.88615
AVP 30 ng/h - Saline	Apelin to AVP ratio	10.93
AVP 30 ng/h - Saline	Apelin to AVP ratio	13.3307
AVP 30 ng/h - Saline	Apelin to AVP ratio	12.671
No AVP - Saline	Apelin to AVP ratio	14.581
No AVP - Saline	Apelin to AVP ratio	21.2572
No AVP - Saline	Apelin to AVP ratio	26.5126
No AVP - Saline	Apelin to AVP ratio	31.1423
No AVP - Saline	Apelin to AVP ratio	18.4282
No AVP - Saline	Apelin to AVP ratio	20.8042
No AVP - Saline	Apelin to AVP ratio	44.7078
No AVP - Saline	Apelin to AVP ratio	37.7438
AVP 30 ng/h - Tolvaptan 900 nmol/kg	Apelin to AVP ratio	7.95791
AVP 30 ng/h - Tolvaptan 900 nmol/kg	Apelin to AVP ratio	9.01339
AVP 30 ng/h - Tolvaptan 900 nmol/kg	Apelin to AVP ratio	7.58129
AVP 30 ng/h - Tolvaptan 900 nmol/kg	Apelin to AVP ratio	13.7717
AVP 30 ng/h - Tolvaptan 900 nmol/kg	Apelin to AVP ratio	5.46836
AVP 30 ng/h - Tolvaptan 900 nmol/kg	Apelin to AVP ratio	10.1626
AVP 30 ng/h - Tolvaptan 900 nmol/kg	Apelin to AVP ratio	8.54744
AVP 30 ng/h - Tolvaptan 900 nmol/kg	Apelin to AVP ratio	8.10787
