# Supplementary material for: A metabolically stable apelin-17 analog decreases AVP-induced antidiuresis and improves hyponatremia
Source: Nat Commun. 2021 Jan 12;12:305. doi: 10.1038/s41467-020-20560-y (PMC7804859; doi:10.1038/s41467-020-20560-y)
Supplement: Supplementary file 3 — Source Data [file 41467_2020_20560_MOESM3_ESM.zip › All_figures_data/FigureS5_data.xlsx]

## Sheet: S5A
Treatment	SBP_Baseline	SBP_3h	SBP_24h
LIT01-196 900 nmol/kg SC	113.98	100.529	122.566
LIT01-196 900 nmol/kg SC	106.154	94.7199
LIT01-196 900 nmol/kg SC	101.631	92.7855	101.322
LIT01-196 900 nmol/kg SC	106.857	89.7756	101.468
LIT01-196 900 nmol/kg SC	101.074	91.9306	97.9055

## Sheet: S5B
Group.1	variable	value
LIT01-196 1200 nmol/kg SC	FEVG.TM. Baseline	49.7762
LIT01-196 1200 nmol/kg SC	FEVG.TM. Baseline	61.2453
LIT01-196 1200 nmol/kg SC	FEVG.TM. Baseline	58.1457
LIT01-196 1200 nmol/kg SC	FEVG.TM. Baseline	44.7681
LIT01-196 1200 nmol/kg SC	FEVG.TM. Baseline	49.1413
LIT01-196 1200 nmol/kg SC	FEVG.TM. 3 hours	58.4836
LIT01-196 1200 nmol/kg SC	FEVG.TM. 3 hours	58.0536
LIT01-196 1200 nmol/kg SC	FEVG.TM. 3 hours	55.1558
LIT01-196 1200 nmol/kg SC	FEVG.TM. 3 hours	58.4253
LIT01-196 1200 nmol/kg SC	FEVG.TM. 3 hours	55.5031

## Sheet: S5C
Treatment	variable	value
LIT01-196 900 nmol/kg SC	Tubular injury score	0.105
LIT01-196 900 nmol/kg SC	Tubular injury score	0.1
LIT01-196 900 nmol/kg SC	Tubular injury score	0.05
LIT01-196 900 nmol/kg SC	Tubular injury score	0.15
LIT01-196 900 nmol/kg SC	Tubular injury score	0
Saline	Tubular injury score	0.15
Saline	Tubular injury score	0.1
Saline	Tubular injury score	0
Saline	Tubular injury score	0.15
Saline	Tubular injury score	0.05

## Sheet: S5D
Treatment	variable	value
LIT01-196 900 nmol/kg SC	Glomerular injury score	0.0909091
LIT01-196 900 nmol/kg SC	Glomerular injury score	0.105263
LIT01-196 900 nmol/kg SC	Glomerular injury score	0.142857
LIT01-196 900 nmol/kg SC	Glomerular injury score	0.047619
LIT01-196 900 nmol/kg SC	Glomerular injury score	0.05
Saline	Glomerular injury score	0.142857
Saline	Glomerular injury score	0.1
Saline	Glomerular injury score	0.3
Saline	Glomerular injury score	0.0526316
Saline	Glomerular injury score	0.05

## Sheet: S5G
Treatment	variable	value
LIT01-196 900 nmol/kg SC	Plasma creatinine	21
LIT01-196 900 nmol/kg SC	Plasma creatinine	24
LIT01-196 900 nmol/kg SC	Plasma creatinine	21
LIT01-196 900 nmol/kg SC	Plasma creatinine	22
LIT01-196 900 nmol/kg SC	Plasma creatinine	21
Saline	Plasma creatinine	26
Saline	Plasma creatinine	24
Saline	Plasma creatinine	23
Saline	Plasma creatinine	23
Saline	Plasma creatinine	23

## Sheet: S5H
Treatment	variable	value
LIT01-196 900 nmol/kg SC	Blood urea nitrogen	7
LIT01-196 900 nmol/kg SC	Blood urea nitrogen	8
LIT01-196 900 nmol/kg SC	Blood urea nitrogen	5.6
LIT01-196 900 nmol/kg SC	Blood urea nitrogen	6.8
LIT01-196 900 nmol/kg SC	Blood urea nitrogen	6.1
Saline	Blood urea nitrogen	7.2
Saline	Blood urea nitrogen	5.9
Saline	Blood urea nitrogen	6.1
Saline	Blood urea nitrogen	5
Saline	Blood urea nitrogen	5.7

## Sheet: S5I
Treatment	variable	value
LIT01-196 900 nmol/kg SC	Plasma sodium	135.3
LIT01-196 900 nmol/kg SC	Plasma sodium	137
LIT01-196 900 nmol/kg SC	Plasma sodium	137.7
LIT01-196 900 nmol/kg SC	Plasma sodium	137.1
LIT01-196 900 nmol/kg SC	Plasma sodium	137.7
Saline	Plasma sodium	137
Saline	Plasma sodium	137
Saline	Plasma sodium	136.1
Saline	Plasma sodium	136.1
Saline	Plasma sodium	136.6

## Sheet: S5J
Treatment	variable	value
LIT01-196 900 nmol/kg SC	Plasma potassium	4.54
LIT01-196 900 nmol/kg SC	Plasma potassium	4.76
LIT01-196 900 nmol/kg SC	Plasma potassium	5.03
LIT01-196 900 nmol/kg SC	Plasma potassium	4.26
LIT01-196 900 nmol/kg SC	Plasma potassium	4.35
Saline	Plasma potassium	4.37
Saline	Plasma potassium	4.41
Saline	Plasma potassium	4.33
Saline	Plasma potassium	4.04
Saline	Plasma potassium	4.32

## Sheet: S5K
Treatment	variable	value
LIT01-196 900 nmol/kg SC	Plasma glucose	8.1
LIT01-196 900 nmol/kg SC	Plasma glucose	9.1
LIT01-196 900 nmol/kg SC	Plasma glucose	7.4
LIT01-196 900 nmol/kg SC	Plasma glucose	8
LIT01-196 900 nmol/kg SC	Plasma glucose	7.6
Saline	Plasma glucose	8.4
Saline	Plasma glucose	9.2
Saline	Plasma glucose	8.6
Saline	Plasma glucose	7.9
Saline	Plasma glucose	8.2

## Sheet: S5L
Treatment	variable	value
LIT01-196 900 nmol/kg SC	24h Urine glucose	0.043639
LIT01-196 900 nmol/kg SC	24h Urine glucose	0.033099
LIT01-196 900 nmol/kg SC	24h Urine glucose	0.0123
LIT01-196 900 nmol/kg SC	24h Urine glucose	0
LIT01-196 900 nmol/kg SC	24h Urine glucose	0
Saline	24h Urine glucose	0.0308
Saline	24h Urine glucose	0.0528
Saline	24h Urine glucose	0
Saline	24h Urine glucose	0
Saline	24h Urine glucose	0
