# Supplementary material for: A metabolically stable apelin-17 analog decreases AVP-induced antidiuresis and improves hyponatremia
Source: Nat Commun. 2021 Jan 12;12:305. doi: 10.1038/s41467-020-20560-y (PMC7804859; doi:10.1038/s41467-020-20560-y)
Supplement: Supplementary file 3 — Source Data [file 41467_2020_20560_MOESM3_ESM.zip › All_figures_data/FigureS3_data.xlsx]

## Sheet: S3A
Treatment	variable	value
LIT01-196 300 nmol/kg SC	Urine output	3.68966
LIT01-196 300 nmol/kg SC	Urine output	3.78947
LIT01-196 300 nmol/kg SC	Urine output	3.24111
LIT01-196 300 nmol/kg SC	Urine output	3.375
LIT01-196 300 nmol/kg SC	Urine output	4.11538
LIT01-196 300 nmol/kg SC	Urine output	1.94553
LIT01-196 300 nmol/kg SC	Urine output	1.84783
LIT01-196 300 nmol/kg SC	Urine output	3.36996
LIT01-196 300 nmol/kg SC	Urine output	3.52
LIT01-196 300 nmol/kg SC	Urine output	1.55556
LIT01-196 300 nmol/kg SC	Urine output	3.64583
LIT01-196 600 nmol/kg SC	Urine output	4.03571
LIT01-196 600 nmol/kg SC	Urine output	4.47458
LIT01-196 900 nmol/kg SC	Urine output	5.78182
LIT01-196 900 nmol/kg SC	Urine output	2.87273
LIT01-196 900 nmol/kg SC	Urine output	2.48148
LIT01-196 900 nmol/kg SC	Urine output	7.68953
LIT01-196 900 nmol/kg SC	Urine output	8.27839
LIT01-196 900 nmol/kg SC	Urine output	4.59677
LIT01-196 900 nmol/kg SC	Urine output	5.52846
LIT01-196 900 nmol/kg SC	Urine output	12.9046
LIT01-196 900 nmol/kg SC	Urine output	9.68379
LIT01-196 900 nmol/kg SC	Urine output	10.9091
LIT01-196 900 nmol/kg SC	Urine output	8.25911
LIT01-196 900 nmol/kg SC	Urine output	7.86026
LIT01-196 900 nmol/kg SC	Urine output	8.31373
LIT01-196 900 nmol/kg SC	Urine output	5
LIT01-196 900 nmol/kg SC	Urine output	5.87755
LIT01-196 900 nmol/kg SC	Urine output	9.03925
LIT01-196 900 nmol/kg SC	Urine output	12.6972
LIT01-196 900 nmol/kg SC	Urine output	10.3921
LIT01-196 900 nmol/kg SC	Urine output	10.2797
LIT01-196 900 nmol/kg SC	Urine output	9.39788
LIT01-196 900 nmol/kg SC	Urine output	5.85347
LIT01-196 900 nmol/kg SC	Urine output	4.34831
LIT01-196 900 nmol/kg SC	Urine output	6.93427
LIT01-196 2400 nmol/kg SC	Urine output	9.55519
LIT01-196 2400 nmol/kg SC	Urine output	7.19424
LIT01-196 2400 nmol/kg SC	Urine output	10.5828
LIT01-196 2400 nmol/kg SC	Urine output	10.6195
LIT01-196 2400 nmol/kg SC	Urine output	6.06167
Saline	Urine output	3.16872
Saline	Urine output	2.08333
Saline	Urine output	3.68
Saline	Urine output	1.52
Saline	Urine output	1.88462
Saline	Urine output	3.08271
Saline	Urine output	1.22867
Saline	Urine output	1.4902
Saline	Urine output	2.82143
Saline	Urine output	2.97872
Saline	Urine output	2.79642
Saline	Urine output	6.93121
Saline	Urine output	2.85644
Saline	Urine output	6.55412
Saline	Urine output	7.8614
Saline	Urine output	4.45891
Saline	Urine output	5.15575
Saline	Urine output	4.81627
Saline	Urine output	3.39225
Saline	Urine output	7.46547
Saline	Urine output	5.35262
Saline	Urine output	4.66912
Saline	Urine output	7.53399
Saline	Urine output	4.88736
Saline	Urine output	5.70108
Saline	Urine output	3.97399
Saline	Urine output	4.91118
Saline	Urine output	4.38536
Saline	Urine output	5.51264
Tolvaptan 900 nmol/kg SC	Urine output	2.19048
Tolvaptan 900 nmol/kg SC	Urine output	6.71429
Tolvaptan 900 nmol/kg SC	Urine output	11.4474
Tolvaptan 900 nmol/kg SC	Urine output	7.1
Tolvaptan 900 nmol/kg SC	Urine output	5.39604
Tolvaptan 900 nmol/kg SC	Urine output	11.5789
Tolvaptan 900 nmol/kg SC	Urine output	10.411
Tolvaptan 900 nmol/kg SC	Urine output	9.70488
Tolvaptan 900 nmol/kg SC	Urine output	7.02738
Tolvaptan 900 nmol/kg SC	Urine output	8.20501
Tolvaptan 900 nmol/kg SC	Urine output	1.62773
Tolvaptan 900 nmol/kg SC	Urine output	8.79292
Tolvaptan 6700 nmol/kg SC	Urine output	18.8593
Tolvaptan 6700 nmol/kg SC	Urine output	13.169
Tolvaptan 6700 nmol/kg SC	Urine output	16.0741
Tolvaptan 6700 nmol/kg SC	Urine output	17.9859
Tolvaptan 6700 nmol/kg SC	Urine output	14.2222
Tolvaptan 6700 nmol/kg SC	Urine output	22.6115
Tolvaptan 6700 nmol/kg SC	Urine output	22.1088
Tolvaptan 6700 nmol/kg SC	Urine output	8.80032
Tolvaptan 6700 nmol/kg SC	Urine output	11.5235
Tolvaptan 6700 nmol/kg SC	Urine output	26.6039
Tolvaptan 6700 nmol/kg SC	Urine output	17.1852
Tolvaptan 6700 nmol/kg SC	Urine output	12.7373
Tolvaptan 6700 nmol/kg SC	Urine output	7.39542

## Sheet: S3B
Treatment	variable	value
LIT01-196 300 nmol/kg SC	Urine osmolality	1487
LIT01-196 300 nmol/kg SC	Urine osmolality	1440
LIT01-196 300 nmol/kg SC	Urine osmolality	1622
LIT01-196 300 nmol/kg SC	Urine osmolality	1566
LIT01-196 300 nmol/kg SC	Urine osmolality	1563
LIT01-196 300 nmol/kg SC	Urine osmolality	2831
LIT01-196 300 nmol/kg SC	Urine osmolality	2208
LIT01-196 300 nmol/kg SC	Urine osmolality	2055
LIT01-196 300 nmol/kg SC	Urine osmolality	1948
LIT01-196 300 nmol/kg SC	Urine osmolality	4942
LIT01-196 300 nmol/kg SC	Urine osmolality	1799
LIT01-196 600 nmol/kg SC	Urine osmolality	1512
LIT01-196 600 nmol/kg SC	Urine osmolality	1220
LIT01-196 900 nmol/kg SC	Urine osmolality	1095
LIT01-196 900 nmol/kg SC	Urine osmolality	2308
LIT01-196 900 nmol/kg SC	Urine osmolality	2437
LIT01-196 900 nmol/kg SC	Urine osmolality	1605
LIT01-196 900 nmol/kg SC	Urine osmolality	969
LIT01-196 900 nmol/kg SC	Urine osmolality	1304
LIT01-196 900 nmol/kg SC	Urine osmolality	1184
LIT01-196 900 nmol/kg SC	Urine osmolality	540
LIT01-196 900 nmol/kg SC	Urine osmolality	808
LIT01-196 900 nmol/kg SC	Urine osmolality	632
LIT01-196 900 nmol/kg SC	Urine osmolality	904
LIT01-196 900 nmol/kg SC	Urine osmolality	808
LIT01-196 900 nmol/kg SC	Urine osmolality	972
LIT01-196 900 nmol/kg SC	Urine osmolality	1020
LIT01-196 900 nmol/kg SC	Urine osmolality	1112
LIT01-196 900 nmol/kg SC	Urine osmolality	960
LIT01-196 900 nmol/kg SC	Urine osmolality	572
LIT01-196 900 nmol/kg SC	Urine osmolality	760
LIT01-196 900 nmol/kg SC	Urine osmolality	772
LIT01-196 900 nmol/kg SC	Urine osmolality	928
LIT01-196 900 nmol/kg SC	Urine osmolality	708
LIT01-196 900 nmol/kg SC	Urine osmolality	1220
LIT01-196 900 nmol/kg SC	Urine osmolality	1508
LIT01-196 2400 nmol/kg SC	Urine osmolality	1036
LIT01-196 2400 nmol/kg SC	Urine osmolality	1216
LIT01-196 2400 nmol/kg SC	Urine osmolality	1000
LIT01-196 2400 nmol/kg SC	Urine osmolality	1056
Saline	Urine osmolality	2072
Saline	Urine osmolality	2258
Saline	Urine osmolality	1927
Saline	Urine osmolality	3183
Saline	Urine osmolality	2672
Saline	Urine osmolality	2110
Saline	Urine osmolality	3528
Saline	Urine osmolality	3798
Saline	Urine osmolality	2072
Saline	Urine osmolality	2049
Saline	Urine osmolality	2660
Saline	Urine osmolality	1220
Saline	Urine osmolality	2288
Saline	Urine osmolality	1364
Saline	Urine osmolality	1344
Saline	Urine osmolality	2232
Saline	Urine osmolality	1752
Saline	Urine osmolality	1812
Saline	Urine osmolality	2328
Saline	Urine osmolality	1436
Saline	Urine osmolality	1964
Saline	Urine osmolality	2268
Saline	Urine osmolality	1760
Saline	Urine osmolality	2560
Saline	Urine osmolality	2124
Saline	Urine osmolality	3024
Saline	Urine osmolality	2416
Saline	Urine osmolality	2816
Saline	Urine osmolality	2524
Tolvaptan 900 nmol/kg SC	Urine osmolality	772
Tolvaptan 900 nmol/kg SC	Urine osmolality	1396
Tolvaptan 900 nmol/kg SC	Urine osmolality	1244
Tolvaptan 900 nmol/kg SC	Urine osmolality	1552
Tolvaptan 900 nmol/kg SC	Urine osmolality	1324
Tolvaptan 900 nmol/kg SC	Urine osmolality	1300
Tolvaptan 900 nmol/kg SC	Urine osmolality	1592
Tolvaptan 900 nmol/kg SC	Urine osmolality	1040
Tolvaptan 900 nmol/kg SC	Urine osmolality	1416
Tolvaptan 900 nmol/kg SC	Urine osmolality	1184
Tolvaptan 900 nmol/kg SC	Urine osmolality	2300
Tolvaptan 900 nmol/kg SC	Urine osmolality	1048
Tolvaptan 6700 nmol/kg SC	Urine osmolality	856
Tolvaptan 6700 nmol/kg SC	Urine osmolality	928
Tolvaptan 6700 nmol/kg SC	Urine osmolality	844
Tolvaptan 6700 nmol/kg SC	Urine osmolality	804
Tolvaptan 6700 nmol/kg SC	Urine osmolality	712
Tolvaptan 6700 nmol/kg SC	Urine osmolality	716
Tolvaptan 6700 nmol/kg SC	Urine osmolality	704
Tolvaptan 6700 nmol/kg SC	Urine osmolality	1024
Tolvaptan 6700 nmol/kg SC	Urine osmolality	944
Tolvaptan 6700 nmol/kg SC	Urine osmolality	416
Tolvaptan 6700 nmol/kg SC	Urine osmolality	956
Tolvaptan 6700 nmol/kg SC	Urine osmolality	1084
Tolvaptan 6700 nmol/kg SC	Urine osmolality	1384

## Sheet: S3C
Treatment	variable	value	time
LIT01-196 900 nmol/kg SC - 8AM injection	Urine output	5.78182	H24
LIT01-196 900 nmol/kg SC - 8AM injection	Urine output	2.87273	H24
LIT01-196 900 nmol/kg SC - 8AM injection	Urine output	2.48148	H24
LIT01-196 900 nmol/kg SC - 8AM injection	Urine output	7.68953	H24
LIT01-196 900 nmol/kg SC - 8AM injection	Urine output	8.27839	H24
LIT01-196 900 nmol/kg SC - 8AM injection	Urine output	4.59677	H24
LIT01-196 900 nmol/kg SC - 8AM injection	Urine output	5.52846	H24
LIT01-196 900 nmol/kg SC - 8AM injection	Urine output	12.9046	H24
LIT01-196 900 nmol/kg SC - 8AM injection	Urine output	9.68379	H24
LIT01-196 900 nmol/kg SC - 8AM injection	Urine output	10.9091	H24
LIT01-196 900 nmol/kg SC - 8AM injection	Urine output	8.25911	H24
LIT01-196 900 nmol/kg SC - 8AM injection	Urine output	7.86026	H24
LIT01-196 900 nmol/kg SC - 8AM injection	Urine output	8.31373	H24
LIT01-196 900 nmol/kg SC - 8AM injection	Urine output	5	H24
LIT01-196 900 nmol/kg SC - 8AM injection	Urine output	5.87755	H24
LIT01-196 900 nmol/kg SC - 8AM injection	Urine output	9.03925	H24
LIT01-196 900 nmol/kg SC - 8AM injection	Urine output	12.6972	H24
LIT01-196 900 nmol/kg SC - 8AM injection	Urine output	10.3921	H24
LIT01-196 900 nmol/kg SC - 8AM injection	Urine output	10.2797	H24
LIT01-196 900 nmol/kg SC - 8AM injection	Urine output	9.39788	H24
LIT01-196 900 nmol/kg SC - 8AM injection	Urine output	5.85347	H24
LIT01-196 900 nmol/kg SC - 8AM injection	Urine output	4.34831	H24
LIT01-196 900 nmol/kg SC - 8AM injection	Urine output	6.93427	H24
LIT01-196 900 nmol/kg SC - 8AM injection	Urine output	6.57241	H12
LIT01-196 900 nmol/kg SC - 8AM injection	Urine output	2.65675	H12
LIT01-196 900 nmol/kg SC - 8AM injection	Urine output	5.13262	H12
LIT01-196 900 nmol/kg SC - 8AM injection	Urine output	4.09357	H12
LIT01-196 900 nmol/kg SC - 8AM injection	Urine output	6.15866	H12
LIT01-196 900 nmol/kg SC - 8PM injection	Urine output	10.0935	H24
LIT01-196 900 nmol/kg SC - 8PM injection	Urine output	11.3302	H24
LIT01-196 900 nmol/kg SC - 8PM injection	Urine output	7.32323	H24
LIT01-196 900 nmol/kg SC - 8PM injection	Urine output	7.2963	H24
LIT01-196 900 nmol/kg SC - 8PM injection	Urine output	5.14651	H24
LIT01-196 900 nmol/kg SC - 8PM injection	Urine output	7.21495	H12
LIT01-196 900 nmol/kg SC - 8PM injection	Urine output	8.99964	H12
LIT01-196 900 nmol/kg SC - 8PM injection	Urine output	6.09668	H12
LIT01-196 900 nmol/kg SC - 8PM injection	Urine output	5.25926	H12
LIT01-196 900 nmol/kg SC - 8PM injection	Urine output	3.53118	H12
Saline	Urine output	1.59132	H12
Saline	Urine output	1.98529	H12
Saline	Urine output	2.49908	H12
Saline	Urine output	1.48912	H12
Saline	Urine output	2.69646	H12
Saline	Urine output	1.44509	H12
Saline	Urine output	1.70672	H12
Saline	Urine output	1.62293	H12
Saline	Urine output	1.79073	H12
Saline	Urine output	3.16872	H24
Saline	Urine output	2.08333	H24
Saline	Urine output	3.68	H24
Saline	Urine output	1.52	H24
Saline	Urine output	1.88462	H24
Saline	Urine output	3.08271	H24
Saline	Urine output	1.22867	H24
Saline	Urine output	1.4902	H24
Saline	Urine output	2.82143	H24
Saline	Urine output	2.97872	H24
Saline	Urine output	2.79642	H24
Saline	Urine output	6.93121	H24
Saline	Urine output	2.85644	H24
Saline	Urine output	6.55412	H24
Saline	Urine output	7.8614	H24
Saline	Urine output	4.45891	H24
Saline	Urine output	5.15575	H24
Saline	Urine output	4.81627	H24
Saline	Urine output	3.39225	H24
Saline	Urine output	7.46547	H24
Saline	Urine output	5.35262	H24
Saline	Urine output	4.66912	H24
Saline	Urine output	7.53399	H24
Saline	Urine output	4.88736	H24
Saline	Urine output	5.70108	H24
Saline	Urine output	3.97399	H24
Saline	Urine output	4.91118	H24
Saline	Urine output	4.38536	H24
Saline	Urine output	5.51264	H24
Saline	Urine output	3.06084	H12

## Sheet: S4D
Treatment	variable	value	time
LIT01-196 900 nmol/kg SC - 8PM injection	Urine osmolality	856	H12
LIT01-196 900 nmol/kg SC - 8PM injection	Urine osmolality	536	H12
LIT01-196 900 nmol/kg SC - 8PM injection	Urine osmolality	952	H12
LIT01-196 900 nmol/kg SC - 8PM injection	Urine osmolality	1224	H12
LIT01-196 900 nmol/kg SC - 8PM injection	Urine osmolality	1628	H12
LIT01-196 900 nmol/kg SC - 8PM injection	Urine osmolality	1016	H24
LIT01-196 900 nmol/kg SC - 8PM injection	Urine osmolality	664	H24
LIT01-196 900 nmol/kg SC - 8PM injection	Urine osmolality	1104	H24
LIT01-196 900 nmol/kg SC - 8PM injection	Urine osmolality	1396	H24
LIT01-196 900 nmol/kg SC - 8PM injection	Urine osmolality	1780	H24
LIT01-196 900 nmol/kg SC - 8AM injection	Urine osmolality	616	H12
LIT01-196 900 nmol/kg SC - 8AM injection	Urine osmolality	1124	H12
LIT01-196 900 nmol/kg SC - 8AM injection	Urine osmolality	780	H12
LIT01-196 900 nmol/kg SC - 8AM injection	Urine osmolality	940	H12
LIT01-196 900 nmol/kg SC - 8AM injection	Urine osmolality	680	H12
LIT01-196 900 nmol/kg SC - 8AM injection	Urine osmolality	1095	H24
LIT01-196 900 nmol/kg SC - 8AM injection	Urine osmolality	2308	H24
LIT01-196 900 nmol/kg SC - 8AM injection	Urine osmolality	2437	H24
LIT01-196 900 nmol/kg SC - 8AM injection	Urine osmolality	1605	H24
LIT01-196 900 nmol/kg SC - 8AM injection	Urine osmolality	969	H24
LIT01-196 900 nmol/kg SC - 8AM injection	Urine osmolality	1304	H24
LIT01-196 900 nmol/kg SC - 8AM injection	Urine osmolality	1184	H24
LIT01-196 900 nmol/kg SC - 8AM injection	Urine osmolality	540	H24
LIT01-196 900 nmol/kg SC - 8AM injection	Urine osmolality	808	H24
LIT01-196 900 nmol/kg SC - 8AM injection	Urine osmolality	632	H24
LIT01-196 900 nmol/kg SC - 8AM injection	Urine osmolality	904	H24
LIT01-196 900 nmol/kg SC - 8AM injection	Urine osmolality	808	H24
LIT01-196 900 nmol/kg SC - 8AM injection	Urine osmolality	972	H24
LIT01-196 900 nmol/kg SC - 8AM injection	Urine osmolality	1020	H24
LIT01-196 900 nmol/kg SC - 8AM injection	Urine osmolality	1112	H24
LIT01-196 900 nmol/kg SC - 8AM injection	Urine osmolality	960	H24
LIT01-196 900 nmol/kg SC - 8AM injection	Urine osmolality	572	H24
LIT01-196 900 nmol/kg SC - 8AM injection	Urine osmolality	760	H24
LIT01-196 900 nmol/kg SC - 8AM injection	Urine osmolality	772	H24
LIT01-196 900 nmol/kg SC - 8AM injection	Urine osmolality	928	H24
LIT01-196 900 nmol/kg SC - 8AM injection	Urine osmolality	708	H24
LIT01-196 900 nmol/kg SC - 8AM injection	Urine osmolality	1220	H24
LIT01-196 900 nmol/kg SC - 8AM injection	Urine osmolality	1508	H24
Saline	Urine osmolality	1096	H12
Saline	Urine osmolality	1544	H12
Saline	Urine osmolality	1668	H12
Saline	Urine osmolality	1376	H12
Saline	Urine osmolality	1856	H12
Saline	Urine osmolality	1392	H12
Saline	Urine osmolality	2284	H12
Saline	Urine osmolality	1844	H12
Saline	Urine osmolality	2120	H12
Saline	Urine osmolality	1780	H12
Saline	Urine osmolality	2072	H24
Saline	Urine osmolality	2258	H24
Saline	Urine osmolality	1927	H24
Saline	Urine osmolality	3183	H24
Saline	Urine osmolality	2672	H24
Saline	Urine osmolality	2110	H24
Saline	Urine osmolality	3528	H24
Saline	Urine osmolality	3798	H24
Saline	Urine osmolality	2072	H24
Saline	Urine osmolality	2049	H24
Saline	Urine osmolality	2660	H24
Saline	Urine osmolality	1220	H24
Saline	Urine osmolality	2288	H24
Saline	Urine osmolality	1364	H24
Saline	Urine osmolality	1344	H24
Saline	Urine osmolality	2232	H24
Saline	Urine osmolality	1752	H24
Saline	Urine osmolality	1812	H24
Saline	Urine osmolality	2328	H24
Saline	Urine osmolality	1436	H24
Saline	Urine osmolality	1964	H24
Saline	Urine osmolality	2268	H24
Saline	Urine osmolality	1760	H24
Saline	Urine osmolality	2560	H24
Saline	Urine osmolality	2124	H24
Saline	Urine osmolality	3024	H24
Saline	Urine osmolality	2416	H24
Saline	Urine osmolality	2816	H24
Saline	Urine osmolality	2524	H24

## Sheet: S4E
Treatment	variable	value	time
LIT01-196 2400 nmol/kg SC	Urine output	0.131796	H03
LIT01-196 2400 nmol/kg SC	Urine output	0	H03
LIT01-196 2400 nmol/kg SC	Urine output	0	H03
LIT01-196 2400 nmol/kg SC	Urine output	0.360538	H03
LIT01-196 2400 nmol/kg SC	Urine output	0.0700771	H03
LIT01-196 2400 nmol/kg SC	Urine output	0.230643	H06
LIT01-196 2400 nmol/kg SC	Urine output	0.137033	H06
LIT01-196 2400 nmol/kg SC	Urine output	0.525855	H06
LIT01-196 2400 nmol/kg SC	Urine output	2.7532	H06
LIT01-196 2400 nmol/kg SC	Urine output	0.420463	H06
LIT01-196 2400 nmol/kg SC	Urine output	9.55519	H24
LIT01-196 2400 nmol/kg SC	Urine output	7.19424	H24
LIT01-196 2400 nmol/kg SC	Urine output	10.5828	H24
LIT01-196 2400 nmol/kg SC	Urine output	10.6195	H24
LIT01-196 2400 nmol/kg SC	Urine output	6.06167	H24
Saline	Urine output	0.372856	H03
Saline	Urine output	0.313275	H03
Saline	Urine output	0	H03
Saline	Urine output	1.00546	H03
Saline	Urine output	0.894188	H03
Saline	Urine output	0.552758	H03
Saline	Urine output	0.987654	H06
Saline	Urine output	0.25	H06
Saline	Urine output	1.44	H06
Saline	Urine output	0.36	H06
Saline	Urine output	0.538462	H06
Saline	Urine output	0.714286	H06
Saline	Urine output	0.477816	H06
Saline	Urine output	0.313725	H06
Saline	Urine output	0.357143	H06
Saline	Urine output	0.531915	H06
Saline	Urine output	0.633855	H06
Saline	Urine output	1.84049	H06
Saline	Urine output	0.556449	H06
Saline	Urine output	1.26614	H06
Saline	Urine output	1.11773	H06
Saline	Urine output	1.28977	H06
Saline	Urine output	3.16872	H24
Saline	Urine output	2.08333	H24
Saline	Urine output	3.68	H24
Saline	Urine output	1.52	H24
Saline	Urine output	1.88462	H24
Saline	Urine output	3.08271	H24
Saline	Urine output	1.22867	H24
Saline	Urine output	1.4902	H24
Saline	Urine output	2.82143	H24
Saline	Urine output	2.97872	H24
Saline	Urine output	2.79642	H24
Saline	Urine output	6.93121	H24
Saline	Urine output	2.85644	H24
Saline	Urine output	6.55412	H24
Saline	Urine output	7.8614	H24
Saline	Urine output	4.45891	H24
Saline	Urine output	5.15575	H24
Saline	Urine output	4.81627	H24
Saline	Urine output	3.39225	H24
Saline	Urine output	7.46547	H24
Saline	Urine output	5.35262	H24
Saline	Urine output	4.66912	H24
Saline	Urine output	7.53399	H24
Saline	Urine output	4.88736	H24
Saline	Urine output	5.70108	H24
Saline	Urine output	3.97399	H24
Saline	Urine output	4.91118	H24
Saline	Urine output	4.38536	H24
Saline	Urine output	5.51264	H24
Tolvaptan 6700 nmol/kg SC	Urine output	2.24941	H03
Tolvaptan 6700 nmol/kg SC	Urine output	2.75479	H03
Tolvaptan 6700 nmol/kg SC	Urine output	4.45387	H03
Tolvaptan 6700 nmol/kg SC	Urine output	3.37037	H03
Tolvaptan 6700 nmol/kg SC	Urine output	3.15546	H03
Tolvaptan 6700 nmol/kg SC	Urine output	0.672311	H03
Tolvaptan 6700 nmol/kg SC	Urine output	3.5517	H06
Tolvaptan 6700 nmol/kg SC	Urine output	4.61718	H06
Tolvaptan 6700 nmol/kg SC	Urine output	8.31124	H06
Tolvaptan 6700 nmol/kg SC	Urine output	5.44444	H06
Tolvaptan 6700 nmol/kg SC	Urine output	4.84864	H06
Tolvaptan 6700 nmol/kg SC	Urine output	0.672311	H06
Tolvaptan 6700 nmol/kg SC	Urine output	18.8593	H24
Tolvaptan 6700 nmol/kg SC	Urine output	13.169	H24
Tolvaptan 6700 nmol/kg SC	Urine output	16.0741	H24
Tolvaptan 6700 nmol/kg SC	Urine output	17.9859	H24
Tolvaptan 6700 nmol/kg SC	Urine output	14.2222	H24
Tolvaptan 6700 nmol/kg SC	Urine output	22.6115	H24
Tolvaptan 6700 nmol/kg SC	Urine output	22.1088	H24
Tolvaptan 6700 nmol/kg SC	Urine output	8.80032	H24
Tolvaptan 6700 nmol/kg SC	Urine output	11.5235	H24
Tolvaptan 6700 nmol/kg SC	Urine output	26.6039	H24
Tolvaptan 6700 nmol/kg SC	Urine output	17.1852	H24
Tolvaptan 6700 nmol/kg SC	Urine output	12.7373	H24
Tolvaptan 6700 nmol/kg SC	Urine output	7.39542	H24

## Sheet: S4F
Treatment	variable	value	time
LIT01-196 2400 nmol/kg SC	Urine osmolality	1460	H03
LIT01-196 2400 nmol/kg SC	Urine osmolality	1216	H03
LIT01-196 2400 nmol/kg SC	Urine osmolality	2216	H03
LIT01-196 2400 nmol/kg SC	Urine osmolality	1228	H06
LIT01-196 2400 nmol/kg SC	Urine osmolality	1644	H06
LIT01-196 2400 nmol/kg SC	Urine osmolality	1008	H06
LIT01-196 2400 nmol/kg SC	Urine osmolality	644	H06
LIT01-196 2400 nmol/kg SC	Urine osmolality	1352	H06
LIT01-196 2400 nmol/kg SC	Urine osmolality	1036	H24
LIT01-196 2400 nmol/kg SC	Urine osmolality	1216	H24
LIT01-196 2400 nmol/kg SC	Urine osmolality	1000	H24
LIT01-196 2400 nmol/kg SC	Urine osmolality	1056	H24
Saline	Urine osmolality	2076	H03
Saline	Urine osmolality	1180	H03
Saline	Urine osmolality	832	H03
Saline	Urine osmolality	852	H03
Saline	Urine osmolality	1484	H03
Saline	Urine osmolality	2368	H06
Saline	Urine osmolality	844	H06
Saline	Urine osmolality	1352	H06
Saline	Urine osmolality	848	H06
Saline	Urine osmolality	1068	H06
Saline	Urine osmolality	1076	H06
Saline	Urine osmolality	2072	H24
Saline	Urine osmolality	2258	H24
Saline	Urine osmolality	1927	H24
Saline	Urine osmolality	3183	H24
Saline	Urine osmolality	2672	H24
Saline	Urine osmolality	2110	H24
Saline	Urine osmolality	3528	H24
Saline	Urine osmolality	3798	H24
Saline	Urine osmolality	2072	H24
Saline	Urine osmolality	2049	H24
Saline	Urine osmolality	2660	H24
Saline	Urine osmolality	1220	H24
Saline	Urine osmolality	2288	H24
Saline	Urine osmolality	1364	H24
Saline	Urine osmolality	1344	H24
Saline	Urine osmolality	2232	H24
Saline	Urine osmolality	1752	H24
Saline	Urine osmolality	1812	H24
Saline	Urine osmolality	2328	H24
Saline	Urine osmolality	1436	H24
Saline	Urine osmolality	1964	H24
Saline	Urine osmolality	2268	H24
Saline	Urine osmolality	1760	H24
Saline	Urine osmolality	2560	H24
Saline	Urine osmolality	2124	H24
Saline	Urine osmolality	3024	H24
Saline	Urine osmolality	2416	H24
Saline	Urine osmolality	2816	H24
Saline	Urine osmolality	2524	H24
Tolvaptan 6700 nmol/kg SC	Urine osmolality	588	H03
Tolvaptan 6700 nmol/kg SC	Urine osmolality	388	H03
Tolvaptan 6700 nmol/kg SC	Urine osmolality	240	H03
Tolvaptan 6700 nmol/kg SC	Urine osmolality	436	H03
Tolvaptan 6700 nmol/kg SC	Urine osmolality	604	H03
Tolvaptan 6700 nmol/kg SC	Urine osmolality	440	H03
Tolvaptan 6700 nmol/kg SC	Urine osmolality	548	H06
Tolvaptan 6700 nmol/kg SC	Urine osmolality	432	H06
Tolvaptan 6700 nmol/kg SC	Urine osmolality	260	H06
Tolvaptan 6700 nmol/kg SC	Urine osmolality	516	H06
Tolvaptan 6700 nmol/kg SC	Urine osmolality	612	H06
Tolvaptan 6700 nmol/kg SC	Urine osmolality	428	H06
Tolvaptan 6700 nmol/kg SC	Urine osmolality	856	H24
Tolvaptan 6700 nmol/kg SC	Urine osmolality	928	H24
Tolvaptan 6700 nmol/kg SC	Urine osmolality	844	H24
Tolvaptan 6700 nmol/kg SC	Urine osmolality	804	H24
Tolvaptan 6700 nmol/kg SC	Urine osmolality	712	H24
Tolvaptan 6700 nmol/kg SC	Urine osmolality	716	H24
Tolvaptan 6700 nmol/kg SC	Urine osmolality	704	H24
Tolvaptan 6700 nmol/kg SC	Urine osmolality	1024	H24
Tolvaptan 6700 nmol/kg SC	Urine osmolality	944	H24
Tolvaptan 6700 nmol/kg SC	Urine osmolality	416	H24
Tolvaptan 6700 nmol/kg SC	Urine osmolality	956	H24
Tolvaptan 6700 nmol/kg SC	Urine osmolality	1084	H24
Tolvaptan 6700 nmol/kg SC	Urine osmolality	1384	H24
