# Supplementary material for: A metabolically stable apelin-17 analog decreases AVP-induced antidiuresis and improves hyponatremia
Source: Nat Commun. 2021 Jan 12;12:305. doi: 10.1038/s41467-020-20560-y (PMC7804859; doi:10.1038/s41467-020-20560-y)
Supplement: Supplementary file 3 — Source Data [file 41467_2020_20560_MOESM3_ESM.zip › All_figures_data/FigureS4_data.xlsx]

## Sheet: S4A
Treatment	variable	value
LIT01-196 900 nmol/kg SC	Urine output	5.78182
LIT01-196 900 nmol/kg SC	Urine output	2.87273
LIT01-196 900 nmol/kg SC	Urine output	2.48148
LIT01-196 900 nmol/kg SC	Urine output	7.68953
LIT01-196 900 nmol/kg SC	Urine output	8.27839
LIT01-196 900 nmol/kg SC	Urine output	4.59677
LIT01-196 900 nmol/kg SC	Urine output	5.52846
LIT01-196 900 nmol/kg SC	Urine output	12.9046
LIT01-196 900 nmol/kg SC	Urine output	9.68379
LIT01-196 900 nmol/kg SC	Urine output	10.9091
LIT01-196 900 nmol/kg SC	Urine output	8.25911
LIT01-196 900 nmol/kg SC	Urine output	7.86026
LIT01-196 900 nmol/kg SC	Urine output	8.31373
LIT01-196 900 nmol/kg SC	Urine output	5
LIT01-196 900 nmol/kg SC	Urine output	5.87755
LIT01-196 900 nmol/kg SC	Urine output	9.03925
LIT01-196 900 nmol/kg SC	Urine output	12.6972
LIT01-196 900 nmol/kg SC	Urine output	10.3921
LIT01-196 900 nmol/kg SC	Urine output	10.2797
LIT01-196 900 nmol/kg SC	Urine output	9.39788
LIT01-196 900 nmol/kg SC	Urine output	5.85347
LIT01-196 900 nmol/kg SC	Urine output	4.34831
LIT01-196 900 nmol/kg SC	Urine output	6.93427
Saline	Urine output	3.16872
Saline	Urine output	2.08333
Saline	Urine output	3.68
Saline	Urine output	1.52
Saline	Urine output	1.88462
Saline	Urine output	3.08271
Saline	Urine output	1.22867
Saline	Urine output	1.4902
Saline	Urine output	2.82143
Saline	Urine output	2.97872
Saline	Urine output	2.79642
Saline	Urine output	6.93121
Saline	Urine output	2.85644
Saline	Urine output	6.55412
Saline	Urine output	7.8614
Saline	Urine output	4.45891
Saline	Urine output	5.15575
Saline	Urine output	4.81627
Saline	Urine output	3.39225
Saline	Urine output	7.46547
Saline	Urine output	5.35262
Saline	Urine output	4.66912
Saline	Urine output	7.53399
Saline	Urine output	4.88736
Saline	Urine output	5.70108
Saline	Urine output	3.97399
Saline	Urine output	4.91118
Saline	Urine output	4.38536
Saline	Urine output	5.51264
Tolvaptan 6700 nmol/kg SC	Urine output	18.8593
Tolvaptan 6700 nmol/kg SC	Urine output	13.169
Tolvaptan 6700 nmol/kg SC	Urine output	16.0741
Tolvaptan 6700 nmol/kg SC	Urine output	17.9859
Tolvaptan 6700 nmol/kg SC	Urine output	14.2222
Tolvaptan 6700 nmol/kg SC	Urine output	22.6115
Tolvaptan 6700 nmol/kg SC	Urine output	22.1088
Tolvaptan 6700 nmol/kg SC	Urine output	8.80032
Tolvaptan 6700 nmol/kg SC	Urine output	11.5235
Tolvaptan 6700 nmol/kg SC	Urine output	26.6039
Tolvaptan 6700 nmol/kg SC	Urine output	17.1852
Tolvaptan 6700 nmol/kg SC	Urine output	12.7373
Tolvaptan 6700 nmol/kg SC	Urine output	7.39542

## Sheet: S4B
Treatment	variable	value
LIT01-196 900 nmol/kg SC	Urine osmolality	1095
LIT01-196 900 nmol/kg SC	Urine osmolality	2308
LIT01-196 900 nmol/kg SC	Urine osmolality	2437
LIT01-196 900 nmol/kg SC	Urine osmolality	1605
LIT01-196 900 nmol/kg SC	Urine osmolality	969
LIT01-196 900 nmol/kg SC	Urine osmolality	1304
LIT01-196 900 nmol/kg SC	Urine osmolality	1184
LIT01-196 900 nmol/kg SC	Urine osmolality	540
LIT01-196 900 nmol/kg SC	Urine osmolality	808
LIT01-196 900 nmol/kg SC	Urine osmolality	632
LIT01-196 900 nmol/kg SC	Urine osmolality	904
LIT01-196 900 nmol/kg SC	Urine osmolality	808
LIT01-196 900 nmol/kg SC	Urine osmolality	972
LIT01-196 900 nmol/kg SC	Urine osmolality	1020
LIT01-196 900 nmol/kg SC	Urine osmolality	1112
LIT01-196 900 nmol/kg SC	Urine osmolality	960
LIT01-196 900 nmol/kg SC	Urine osmolality	572
LIT01-196 900 nmol/kg SC	Urine osmolality	760
LIT01-196 900 nmol/kg SC	Urine osmolality	772
LIT01-196 900 nmol/kg SC	Urine osmolality	928
LIT01-196 900 nmol/kg SC	Urine osmolality	708
LIT01-196 900 nmol/kg SC	Urine osmolality	1220
LIT01-196 900 nmol/kg SC	Urine osmolality	1508
Saline	Urine osmolality	2072
Saline	Urine osmolality	2258
Saline	Urine osmolality	1927
Saline	Urine osmolality	3183
Saline	Urine osmolality	2672
Saline	Urine osmolality	2110
Saline	Urine osmolality	3528
Saline	Urine osmolality	3798
Saline	Urine osmolality	2072
Saline	Urine osmolality	2049
Saline	Urine osmolality	2660
Saline	Urine osmolality	1220
Saline	Urine osmolality	2288
Saline	Urine osmolality	1364
Saline	Urine osmolality	1344
Saline	Urine osmolality	2232
Saline	Urine osmolality	1752
Saline	Urine osmolality	1812
Saline	Urine osmolality	2328
Saline	Urine osmolality	1436
Saline	Urine osmolality	1964
Saline	Urine osmolality	2268
Saline	Urine osmolality	1760
Saline	Urine osmolality	2560
Saline	Urine osmolality	2124
Saline	Urine osmolality	3024
Saline	Urine osmolality	2416
Saline	Urine osmolality	2816
Saline	Urine osmolality	2524
Tolvaptan 6700 nmol/kg SC	Urine osmolality	856
Tolvaptan 6700 nmol/kg SC	Urine osmolality	928
Tolvaptan 6700 nmol/kg SC	Urine osmolality	844
Tolvaptan 6700 nmol/kg SC	Urine osmolality	804
Tolvaptan 6700 nmol/kg SC	Urine osmolality	712
Tolvaptan 6700 nmol/kg SC	Urine osmolality	716
Tolvaptan 6700 nmol/kg SC	Urine osmolality	704
Tolvaptan 6700 nmol/kg SC	Urine osmolality	1024
Tolvaptan 6700 nmol/kg SC	Urine osmolality	944
Tolvaptan 6700 nmol/kg SC	Urine osmolality	416
Tolvaptan 6700 nmol/kg SC	Urine osmolality	956
Tolvaptan 6700 nmol/kg SC	Urine osmolality	1084
Tolvaptan 6700 nmol/kg SC	Urine osmolality	1384

## Sheet: S4C
Treatment	variable	value
LIT01-196 900 nmol/kg SC	Water excretion fraction	0.819231
LIT01-196 900 nmol/kg SC	Water excretion fraction	1.33529
LIT01-196 900 nmol/kg SC	Water excretion fraction	0.952381
LIT01-196 900 nmol/kg SC	Water excretion fraction	0.95
LIT01-196 900 nmol/kg SC	Water excretion fraction	0.869231
LIT01-196 900 nmol/kg SC	Water excretion fraction	1.016
Saline	Water excretion fraction	0.283333
Saline	Water excretion fraction	0.961111
Saline	Water excretion fraction	0.277143
Saline	Water excretion fraction	0.654839
Saline	Water excretion fraction	0.646667
Saline	Water excretion fraction	0.366667
Tolvaptan 6700 nmol/kg SC	Water excretion fraction	0.815385
Tolvaptan 6700 nmol/kg SC	Water excretion fraction	1.02632
Tolvaptan 6700 nmol/kg SC	Water excretion fraction	2.31111
Tolvaptan 6700 nmol/kg SC	Water excretion fraction	0.581818
Tolvaptan 6700 nmol/kg SC	Water excretion fraction	0.795455
Tolvaptan 6700 nmol/kg SC	Water excretion fraction	0.7

## Sheet: S4D
Treatment	variable	value
LIT01-196 900 nmol/kg SC	Sodium excretion fraction	0.632076
LIT01-196 900 nmol/kg SC	Sodium excretion fraction	0.519642
LIT01-196 900 nmol/kg SC	Sodium excretion fraction	0.511954
LIT01-196 900 nmol/kg SC	Sodium excretion fraction	0.525963
LIT01-196 900 nmol/kg SC	Sodium excretion fraction	0.402343
LIT01-196 900 nmol/kg SC	Sodium excretion fraction	0.292003
Saline	Sodium excretion fraction	0.570078
Saline	Sodium excretion fraction	0.886715
Saline	Sodium excretion fraction	0.5891
Saline	Sodium excretion fraction	0.712442
Saline	Sodium excretion fraction	0.641717
Saline	Sodium excretion fraction	0.616279
Tolvaptan 6700 nmol/kg SC	Sodium excretion fraction	0.60157
Tolvaptan 6700 nmol/kg SC	Sodium excretion fraction	0.650168
Tolvaptan 6700 nmol/kg SC	Sodium excretion fraction	0.504949
Tolvaptan 6700 nmol/kg SC	Sodium excretion fraction	0.3349
Tolvaptan 6700 nmol/kg SC	Sodium excretion fraction	0.465712
Tolvaptan 6700 nmol/kg SC	Sodium excretion fraction	0.643217

## Sheet: S4E
Treatment	variable	value
Saline	Apelin	318
Saline	Apelin	732
Saline	Apelin	320
Saline	Apelin	314
Saline	Apelin	473
Saline	Apelin	396
Saline	Apelin	749
LIT01-196 900 nmol/kg SC	Apelin	1622
LIT01-196 900 nmol/kg SC	Apelin	1536
LIT01-196 900 nmol/kg SC	Apelin	1658
LIT01-196 900 nmol/kg SC	Apelin	938
LIT01-196 900 nmol/kg SC	Apelin	943
LIT01-196 900 nmol/kg SC	Apelin	1033
LIT01-196 900 nmol/kg SC	Apelin	1679
Tolvaptan 6700 nmol/kg SC	Apelin	782.319
Tolvaptan 6700 nmol/kg SC	Apelin	460.81
Tolvaptan 6700 nmol/kg SC	Apelin	574.125
Tolvaptan 6700 nmol/kg SC	Apelin	749.499
Tolvaptan 6700 nmol/kg SC	Apelin	564.407
Tolvaptan 6700 nmol/kg SC	Apelin	576.365

## Sheet: S4F
Treatment	variable	value
Saline	AVP	15.2167
Saline	AVP	13.586
Saline	AVP	16.6637
Saline	AVP	19.6885
Saline	AVP	13.1665
Saline	AVP	14.0139
Saline	AVP	18.5453
LIT01-196 900 nmol/kg SC	AVP	22.8083
LIT01-196 900 nmol/kg SC	AVP	24.884
LIT01-196 900 nmol/kg SC	AVP	19.0278
LIT01-196 900 nmol/kg SC	AVP	19.6598
LIT01-196 900 nmol/kg SC	AVP	20.1271
LIT01-196 900 nmol/kg SC	AVP	24.6505
LIT01-196 900 nmol/kg SC	AVP	19.9264
Tolvaptan 6700 nmol/kg SC	AVP	46.8225
Tolvaptan 6700 nmol/kg SC	AVP	42.0318
Tolvaptan 6700 nmol/kg SC	AVP	57.2512
Tolvaptan 6700 nmol/kg SC	AVP	20.2981
Tolvaptan 6700 nmol/kg SC	AVP	21.5164
Tolvaptan 6700 nmol/kg SC	AVP	46.682

## Sheet: S4G
Treatment	variable	value
Saline	apelinAVPratio	20.8981
Saline	apelinAVPratio	53.8792
Saline	apelinAVPratio	19.2034
Saline	apelinAVPratio	15.9484
Saline	apelinAVPratio	35.9246
Saline	apelinAVPratio	28.2578
Saline	apelinAVPratio	40.3876
LIT01-196 900 nmol/kg SC	apelinAVPratio	71.1145
LIT01-196 900 nmol/kg SC	apelinAVPratio	61.7264
LIT01-196 900 nmol/kg SC	apelinAVPratio	87.1356
LIT01-196 900 nmol/kg SC	apelinAVPratio	47.7116
LIT01-196 900 nmol/kg SC	apelinAVPratio	46.8522
LIT01-196 900 nmol/kg SC	apelinAVPratio	41.9059
LIT01-196 900 nmol/kg SC	apelinAVPratio	84.2603
Tolvaptan 6700 nmol/kg SC	apelinAVPratio	16.7082
Tolvaptan 6700 nmol/kg SC	apelinAVPratio	10.9634
Tolvaptan 6700 nmol/kg SC	apelinAVPratio	10.0282
Tolvaptan 6700 nmol/kg SC	apelinAVPratio	36.9246
Tolvaptan 6700 nmol/kg SC	apelinAVPratio	26.2315
Tolvaptan 6700 nmol/kg SC	apelinAVPratio	12.3466
