# Supplementary material for: A metabolically stable apelin-17 analog decreases AVP-induced antidiuresis and improves hyponatremia
Source: Nat Commun. 2021 Jan 12;12:305. doi: 10.1038/s41467-020-20560-y (PMC7804859; doi:10.1038/s41467-020-20560-y)
Supplement: Supplementary file 3 — Source Data [file 41467_2020_20560_MOESM3_ESM.zip › All_figures_data/FigureS2_data.xlsx]

## Sheet: S2A
Compound	Time (min)	Apelin
K17F IV	0.08	38.4484
K17F IV	0.08	26.4372
K17F IV	0.08	45.259
K17F IV	0.08	97.5343
K17F IV	0.08	64.5072
K17F IV	0.08	34.4929
K17F IV	0.08	47.3256
K17F IV	0.08	39.1726
K17F IV	0.08	46.7786
K17F IV	0.08	31.8377
K17F IV	0.08	47.768
K17F IV	0.17	40.1579
K17F IV	0.17	43.7227
K17F IV	0.17	29.3653
K17F IV	0.17	40.1077
K17F IV	0.17	31.442
K17F IV	0.17	42.3233
K17F IV	0.5	24.485
K17F IV	0.5	36.7379
K17F IV	0.5	43.7089
K17F IV	0.5	25.1039
K17F IV	0.5	34.4302
K17F IV	0.5	29.5191
K17F IV	0.5	26.8276
K17F IV	1	15.6138
K17F IV	1	15.8144
K17F IV	1	22.307
K17F IV	1.5	5.51052
K17F IV	1.5	8.20674
K17F IV	1.5	8.4088
K17F IV	1.5	9.32117
K17F IV	1.5	7.16564
K17F IV	1.5	9.92979
K17F IV	1.5	5.46026
K17F IV	1.5	8.38955
K17F IV	1.5	6.99042
K17F IV	1.5	6.71496
K17F IV	1.5	7.16067
K17F IV	1.5	6.21727
K17F IV	1.5	7.18854
K17F IV	1.5	10.046
K17F IV	1.5	7.39687
K17F IV	1.5	8.66844
K17F IV	1.5	9.50036
K17F IV	1.5	5.95794
K17F IV	1.5	12.0181
K17F IV	1.5	10.7619
K17F IV	1.5	12.1854
K17F IV	1.5	13.3027
K17F IV	1.5	10.9003
K17F IV	1.5	13.095
K17F IV	1.5	12.483
K17F IV	1.5	9.88596
K17F IV	1.5	10.2249
K17F IV	1.5	14.3687
K17F IV	1.5	20.7708
K17F IV	1.5	17.7166
K17F IV	2	6.01152
K17F IV	2	6.42569
K17F IV	2	4.1281
K17F IV	2	8.38597
K17F IV	2	7.82446
K17F IV	2	8.11426
K17F IV	3	3.2274
K17F IV	3	2.41239
K17F IV	3	2.87987
K17F IV	3	1.79673
K17F IV	3.5	1.3314
K17F IV	3.5	1.59149
K17F IV	3.5	1.63931
K17F IV	4	1.39958
K17F IV	4	0.999739
K17F IV	4	0.936531
K17F IV	4	1.80517

## Sheet: S2B
Treatment	variable	value
LIT01-196 900 nmol/kg	apelin.plasma	20.759
LIT01-196 900 nmol/kg	apelin.plasma	13.43
LIT01-196 900 nmol/kg	apelin.plasma	7.005
LIT01-196 900 nmol/kg	apelin.plasma	13.185
LIT01-196 900 nmol/kg	apelin.plasma	7.899
Saline	apelin.plasma	1.308
Saline	apelin.plasma	1.204
Saline	apelin.plasma	1.149
Saline	apelin.plasma	1.481

## Sheet: S2C
Traitement	variable	value
LIT01-196 900 nmol/kg	apelin.brain	0.257
LIT01-196 900 nmol/kg	apelin.brain	0.271
LIT01-196 900 nmol/kg	apelin.brain	0.513
LIT01-196 900 nmol/kg	apelin.brain	0.58
LIT01-196 900 nmol/kg	apelin.brain	0.58
Saline	apelin.brain	0.305
Saline	apelin.brain	0.338
Saline	apelin.brain	0.455
Saline	apelin.brain	0.538

## Sheet: S2D
Compound	variable	value
LIT01-196 15 nmol/kg IV	Urine output	7.58491
LIT01-196 15 nmol/kg IV	Urine output	5.77075
LIT01-196 15 nmol/kg IV	Urine output	3.63636
LIT01-196 15 nmol/kg IV	Urine output	6.0355
LIT01-196 15 nmol/kg IV	Urine output	3.74046
LIT01-196 15 nmol/kg IV	Urine output	9.5122
LIT01-196 15 nmol/kg IV	Urine output	11.52
LIT01-196 15 nmol/kg IV	Urine output	11.7284
K17F 400 nmol/kg IV	Urine output	3.19202
K17F 400 nmol/kg IV	Urine output	4.82143
K17F 400 nmol/kg IV	Urine output	2.62791
K17F 400 nmol/kg IV	Urine output	4.34368
K17F 400 nmol/kg IV	Urine output	3.4689
Saline IV	Urine output	4.08922
Saline IV	Urine output	5.13043
Saline IV	Urine output	4.09357
Saline IV	Urine output	2.1371
Saline IV	Urine output	4.30962
Saline IV	Urine output	4.26702
Saline IV	Urine output	3.33333
Saline IV	Urine output	3.11321

## Sheet: S2E
Compound	variable	value
LIT01-196 15 nmol/kg IV	Urine osmolality	920
LIT01-196 15 nmol/kg IV	Urine osmolality	1184
LIT01-196 15 nmol/kg IV	Urine osmolality	1432
LIT01-196 15 nmol/kg IV	Urine osmolality	1016
LIT01-196 15 nmol/kg IV	Urine osmolality	1780
LIT01-196 15 nmol/kg IV	Urine osmolality	924
LIT01-196 15 nmol/kg IV	Urine osmolality	732
LIT01-196 15 nmol/kg IV	Urine osmolality	716
K17F 400 nmol/kg IV	Urine osmolality	1766
K17F 400 nmol/kg IV	Urine osmolality	1173
K17F 400 nmol/kg IV	Urine osmolality	2000
K17F 400 nmol/kg IV	Urine osmolality	1212
K17F 400 nmol/kg IV	Urine osmolality	2074
Saline IV	Urine osmolality	1712
Saline IV	Urine osmolality	1392
Saline IV	Urine osmolality	1520
Saline IV	Urine osmolality	2510
Saline IV	Urine osmolality	1681
Saline IV	Urine osmolality	1613
Saline IV	Urine osmolality	1736
Saline IV	Urine osmolality	1852

## Sheet: S2F
Compound	variable	value
LIT01-196 15 nmol/kg IV	Water intake	11.2075
LIT01-196 15 nmol/kg IV	Water intake	12.2134
LIT01-196 15 nmol/kg IV	Water intake	8.49432
LIT01-196 15 nmol/kg IV	Water intake	8.60947
LIT01-196 15 nmol/kg IV	Water intake	10.1527
LIT01-196 15 nmol/kg IV	Water intake	11.626
LIT01-196 15 nmol/kg IV	Water intake	11.72
LIT01-196 15 nmol/kg IV	Water intake	13.5391
K17F 400 nmol/kg IV	Water intake	5.31172
K17F 400 nmol/kg IV	Water intake	7.55102
K17F 400 nmol/kg IV	Water intake	5.37209
K17F 400 nmol/kg IV	Water intake	5.68019
K17F 400 nmol/kg IV	Water intake	5.4067
Saline IV	Water intake	9.29368
Saline IV	Water intake	9.24638
Saline IV	Water intake	8.21637
Saline IV	Water intake	9.67742
Saline IV	Water intake	10.7113
Saline IV	Water intake	6.02094
Saline IV	Water intake	5.21303
Saline IV	Water intake	7.57862
